# Supplementary material for: Functional models in genome-wide selection
Source: PLoS One. 2019 Oct 23;14(10):e0222699. doi: 10.1371/journal.pone.0222699 (PMC6808424; doi:10.1371/journal.pone.0222699)
Supplement: S1 Dataset — (ZIP) [file pone.0222699.s001.zip › Simulates_genomic_ SNP.csv]

markers	LG	Position	G1	G2	G3	G4	G5	G6	G7	G8	G9	G10	G11	G12	G13	G14	G15	G16	G17	G18	G19	G20	G21	G22	G23	G24	G25	G26	G27	G28	G29	G30	G31	G32	G33	G34	G35	G36	G37	G38	G39	G40	G41	G42	G43	G44	G45	G46	G47
M1	1	1	1	1	1	2	2	1	1	2	1	1	2	2	1	0	1	1	1	1	1	0	2	1	1	0	0	1	2	0	0	2	1	0	2	0	1	2	2	0	2	1	1	2	1	1	0	0	0
M2	1	0	0	1	1	2	2	1	1	2	1	1	2	2	1	0	1	1	1	1	1	0	2	1	1	0	0	1	2	0	0	2	1	0	2	0	1	2	2	0	2	1	1	2	1	1	0	0	0
M3	1	0	0	1	1	2	2	1	1	2	1	1	2	2	1	0	1	1	1	1	1	0	2	1	1	0	0	1	2	0	0	2	1	0	2	0	1	2	2	0	2	1	1	2	1	1	0	0	0
M4	1	0	0	1	1	2	2	1	1	2	1	1	2	2	1	0	1	1	1	1	1	0	2	1	1	0	0	1	2	0	0	2	1	0	2	0	1	2	2	0	2	1	1	2	1	1	0	0	0
M5	1	0.2	0	1	1	2	2	1	1	2	1	1	2	2	1	0	1	1	1	1	1	0	2	1	1	0	0	1	2	0	0	2	1	0	2	0	1	2	2	0	2	1	1	2	1	1	0	0	0
M6	1	0.3	0	1	1	2	2	1	1	2	1	1	2	2	1	0	1	1	1	1	1	0	2	1	1	0	0	1	2	0	0	2	1	0	2	0	1	2	2	0	2	1	1	2	1	1	0	0	0
M7	1	0.3	0	1	1	2	2	1	1	2	1	1	2	2	1	0	1	1	1	1	1	0	2	1	1	0	0	1	2	0	0	2	1	0	2	0	1	2	2	0	2	1	1	2	1	1	0	0	0
M8	1	0.5	0	1	1	2	2	1	1	2	1	1	2	2	1	0	1	1	1	1	1	0	2	1	1	0	0	1	2	0	0	2	1	0	2	0	1	2	2	0	2	1	1	2	1	1	0	0	0
M9	1	0.9	0	1	1	2	2	1	1	2	1	1	2	2	1	0	1	1	1	1	1	0	2	1	1	0	0	1	2	0	0	2	1	0	2	0	1	2	2	0	2	1	1	2	1	1	0	0	0
M10	1	1	0	1	1	2	2	1	1	2	1	1	2	2	1	0	1	1	1	1	1	0	2	1	1	0	0	1	2	0	0	2	1	0	2	0	1	2	2	0	2	1	1	2	1	1	0	0	0
M11	1	1.2	0	1	1	2	2	1	1	2	1	1	2	2	1	0	1	1	1	1	1	0	2	1	1	0	0	1	2	0	0	2	1	0	2	0	1	2	2	0	2	1	1	2	1	1	0	0	0
M12	1	1.2	0	1	1	2	2	1	1	2	1	1	2	2	1	0	1	1	1	1	1	0	2	1	1	0	0	1	2	0	0	2	1	0	2	0	1	2	2	0	2	1	1	2	1	1	0	0	0
M13	1	1.4	0	1	1	2	2	1	1	2	1	1	2	2	1	0	1	1	1	1	1	0	2	1	1	0	0	1	2	0	0	2	1	0	2	0	1	2	2	0	2	1	1	2	1	1	0	0	0
M14	1	1.9	0	0	1	2	2	1	1	2	1	1	2	2	1	0	1	1	1	1	1	0	2	1	1	0	0	1	2	0	0	2	1	0	2	0	1	2	2	0	2	1	1	2	1	1	0	0	0
M15	1	1.9	0	0	1	2	2	1	1	2	1	1	2	2	1	0	1	1	1	1	1	0	2	1	1	0	0	1	2	0	0	2	1	0	2	0	1	2	2	0	2	1	1	2	1	1	0	0	0
M16	1	2.2	0	0	1	2	2	1	1	2	1	1	2	2	1	0	2	1	1	1	1	0	2	1	1	0	0	1	2	0	0	2	1	0	2	0	1	2	2	0	2	1	1	2	1	1	0	0	0
M17	1	2.3	0	0	1	2	2	1	1	2	1	1	2	2	1	0	2	1	1	1	1	0	2	1	1	0	0	1	2	0	0	2	1	0	2	0	1	2	2	0	2	1	1	2	1	1	0	0	0
M18	1	2.3	0	0	1	2	2	1	1	2	1	1	2	2	1	0	2	1	1	1	1	0	2	1	1	0	0	1	2	0	0	2	1	0	2	0	1	2	2	0	2	1	1	2	1	1	0	0	0
M19	1	2.3	0	0	1	2	2	1	1	2	1	1	2	2	1	0	2	1	1	1	1	0	2	1	1	0	0	1	2	0	0	2	1	0	2	0	1	2	2	0	2	1	1	2	1	1	0	0	0
M20	1	2.3	0	0	1	2	2	1	1	2	1	1	2	2	1	0	2	1	1	1	1	0	2	1	1	0	0	1	2	0	0	2	1	0	2	0	1	2	2	0	2	1	1	2	1	1	0	0	0
M21	1	2.5	0	0	1	2	2	1	1	2	1	1	2	2	1	0	2	1	1	1	1	0	2	1	1	0	0	1	2	0	0	2	1	0	2	0	1	2	2	0	2	1	1	2	1	1	0	0	0
M22	1	2.7	0	0	1	2	2	1	1	2	1	1	2	2	1	0	2	1	1	1	1	0	2	1	1	0	0	1	2	0	0	2	1	0	2	0	1	2	2	0	2	1	1	2	1	1	0	0	0
M23	1	3	0	0	1	2	2	1	1	2	1	1	2	2	1	0	2	1	1	1	1	0	2	1	1	0	0	1	2	0	0	2	1	0	2	0	1	2	2	0	2	1	1	2	1	1	0	0	0
M24	1	3	0	0	1	2	2	1	1	2	1	1	2	2	1	0	2	1	1	1	1	0	2	1	1	0	0	1	2	0	0	2	1	0	2	0	1	2	2	0	2	1	1	2	1	1	0	0	0
M25	1	3	0	0	1	2	2	1	1	2	1	1	2	2	1	0	2	1	1	1	1	0	2	1	1	0	0	1	2	0	0	2	1	0	2	0	1	2	2	0	2	1	1	2	1	1	0	0	0
M26	1	3.1	0	0	1	2	2	1	1	2	1	1	2	2	1	0	2	1	1	1	1	0	2	1	1	0	0	1	2	0	0	2	1	0	2	0	1	2	2	0	2	1	1	2	1	1	0	0	0
M27	1	3.1	0	0	1	2	2	1	1	2	1	1	2	2	1	0	2	1	1	1	1	0	2	1	1	0	0	1	2	0	0	2	1	0	2	0	1	2	2	0	2	1	1	2	1	1	0	0	0
M28	1	3.2	0	0	1	2	2	1	1	2	1	1	2	2	1	0	2	1	1	1	1	0	2	1	1	0	0	1	2	0	0	2	1	0	2	0	1	2	2	0	2	1	1	2	1	1	0	0	0
M29	1	3.3	0	0	1	2	2	1	1	2	1	1	2	2	1	0	2	1	1	1	1	0	2	1	1	0	0	1	2	0	0	2	1	0	2	0	1	2	2	0	2	1	1	2	1	1	0	0	0
M30	1	3.5	0	0	1	2	2	1	1	2	1	1	2	2	1	0	2	1	1	1	1	0	2	1	1	0	0	1	2	0	0	2	1	0	2	0	1	2	2	0	2	1	1	2	1	1	0	0	0
M31	1	3.7	0	0	1	2	2	1	1	2	1	1	2	2	1	0	2	1	1	1	1	0	2	1	1	0	0	1	2	0	0	2	1	0	2	0	1	2	2	0	2	1	1	2	1	1	0	0	0
M32	1	3.9	0	0	1	2	2	1	1	2	1	1	2	2	1	0	2	1	1	1	1	0	2	1	1	0	0	1	2	0	0	2	1	0	2	0	1	2	2	0	2	1	1	2	1	1	0	0	0
M33	1	4	0	0	1	2	2	1	1	2	1	1	2	2	1	0	2	1	1	1	1	0	2	1	1	0	0	1	2	0	0	2	1	0	2	0	1	2	2	0	2	1	1	2	1	1	0	0	0
M34	1	4	0	0	1	2	2	1	1	2	1	1	2	2	1	0	2	1	1	1	1	0	2	1	1	0	0	1	2	0	0	2	1	0	2	0	1	2	2	0	2	1	1	2	1	1	0	0	0
M35	1	4.2	0	0	1	2	2	1	1	2	1	1	2	2	1	0	2	1	1	1	1	0	2	1	1	0	0	1	2	0	0	2	1	0	2	0	1	2	2	0	2	1	1	2	1	1	0	0	0
M36	1	4.2	0	0	1	2	2	1	1	2	1	1	2	2	1	0	2	1	1	1	1	0	2	1	1	0	0	1	2	0	0	2	1	0	2	0	1	2	2	0	2	1	1	2	1	1	0	0	0
M37	1	4.3	0	0	1	2	2	1	1	2	1	1	2	2	1	0	2	1	1	1	1	0	2	1	1	0	0	1	2	0	0	2	1	0	2	0	1	2	2	0	2	1	1	2	1	1	0	0	0
M38	1	4.5	0	0	1	2	2	1	1	2	1	1	2	2	1	0	2	1	1	1	1	0	2	1	1	0	0	1	2	0	0	2	1	0	2	0	1	2	2	0	2	1	1	2	1	1	0	0	0
M39	1	4.5	0	0	1	2	2	1	1	2	1	1	2	2	1	0	2	1	1	1	1	0	2	1	1	0	0	1	2	0	0	2	1	0	2	0	1	2	2	0	2	1	1	2	1	1	0	0	0
M40	1	4.6	0	0	1	2	2	1	1	2	1	1	2	2	1	0	2	1	1	1	1	0	2	1	1	0	0	1	2	0	0	2	1	0	2	0	1	2	2	0	2	1	1	2	1	1	0	0	0
M41	1	4.6	0	0	1	2	2	1	1	2	1	1	2	2	1	0	2	1	1	1	1	0	2	1	1	0	0	1	2	0	0	2	1	0	2	0	1	2	2	0	2	1	1	2	1	1	0	0	0
M42	1	4.8	0	0	1	2	2	1	1	2	1	1	2	2	1	0	2	1	1	1	1	0	2	1	1	0	0	1	2	0	0	2	1	0	2	0	1	2	2	0	2	1	1	2	1	1	0	0	0
M43	1	4.9	0	0	1	2	2	1	1	2	1	1	2	2	1	0	2	1	1	1	1	0	2	1	1	0	0	1	2	0	0	2	1	0	2	0	1	2	2	0	2	1	1	2	1	1	0	0	0
M44	1	5	0	0	1	2	2	1	1	2	1	1	2	2	1	0	2	1	1	1	1	0	2	1	1	0	0	1	2	0	0	2	1	0	2	0	1	2	2	0	2	1	1	2	1	1	0	0	0
M45	1	5	0	0	1	2	2	1	1	2	1	1	2	2	1	0	2	1	1	1	1	0	2	1	1	0	0	1	2	0	0	2	1	0	2	0	1	2	2	0	2	1	1	2	1	1	0	0	0
M46	1	5.1	0	0	1	2	2	1	1	2	1	1	2	2	1	0	2	1	1	1	1	0	2	1	1	0	0	1	2	0	0	2	1	0	2	0	1	2	2	0	2	1	1	2	1	1	0	0	0
M47	1	5.1	0	0	1	2	2	1	1	2	1	1	2	2	1	0	2	1	1	1	1	0	2	1	1	0	0	1	2	0	0	2	1	0	2	0	1	2	2	0	2	1	1	2	1	1	0	0	0
M48	1	5.1	0	0	1	2	2	1	1	2	1	1	2	2	1	0	2	1	1	1	1	0	2	1	1	0	0	1	2	0	0	2	1	0	2	0	1	2	2	0	2	1	1	2	1	1	0	0	0
M49	1	5.1	0	0	1	2	2	1	1	2	1	1	2	2	1	0	2	1	1	1	1	0	2	1	1	0	0	1	2	0	0	2	1	0	2	0	1	2	2	0	2	1	1	2	1	1	0	0	0
M50	1	5.2	0	0	1	2	2	1	1	2	1	1	2	2	1	0	2	1	1	1	1	0	2	1	1	0	0	1	2	0	0	2	1	0	2	0	1	2	2	0	2	1	1	2	1	1	0	0	0
M51	1	5.4	0	0	1	2	2	1	1	2	1	1	2	2	1	0	2	1	1	1	1	0	2	1	1	0	0	1	2	0	0	2	1	0	2	0	1	2	2	0	2	1	1	2	1	1	0	0	0
M52	1	5.4	0	0	1	2	2	1	1	2	1	1	2	2	1	0	2	1	1	1	1	0	2	1	1	0	0	1	2	0	0	2	1	0	2	0	1	2	2	0	2	1	1	2	1	1	0	0	0
M53	1	5.5	0	0	1	2	2	1	1	2	1	1	2	2	1	0	2	1	1	1	1	0	2	1	1	0	0	1	2	0	0	2	1	0	2	0	1	2	2	0	2	1	1	2	1	1	0	0	0
M54	1	5.5	0	0	1	2	2	1	1	2	1	1	2	2	1	0	2	1	1	1	1	0	2	1	1	0	0	1	2	0	0	2	1	0	2	0	1	2	2	0	2	1	1	2	1	1	0	0	0
M55	1	5.6	0	0	1	2	2	1	1	2	1	1	2	2	1	0	2	1	1	1	1	0	2	1	1	0	0	1	2	0	0	2	1	0	2	0	1	2	2	0	2	1	1	2	1	1	0	0	0
M56	1	5.7	0	0	1	2	2	1	1	2	1	1	2	2	1	0	2	1	1	1	1	0	2	1	1	0	0	1	2	0	0	2	1	0	2	0	1	2	2	0	2	1	1	2	1	1	0	0	0
M57	1	5.8	0	0	1	2	2	1	1	2	1	1	2	2	1	0	2	1	1	1	1	0	2	1	1	0	0	1	2	0	0	2	1	0	2	0	1	2	2	0	2	1	1	2	1	1	0	0	0
M58	1	5.8	0	0	1	2	2	1	1	2	1	1	2	2	1	0	2	1	1	1	1	0	2	1	1	0	0	1	2	0	0	2	1	0	2	0	1	2	2	0	2	1	1	2	1	1	0	0	0
M59	1	5.9	0	0	1	2	2	1	1	2	1	1	2	2	1	0	2	1	1	1	1	0	2	1	1	0	0	1	2	0	0	2	1	0	2	0	1	2	2	0	2	1	1	2	1	1	0	0	0
M60	1	6.2	0	0	1	2	2	1	1	2	1	1	2	2	1	0	2	1	1	1	1	0	2	1	1	0	0	1	2	0	0	2	1	0	2	0	1	2	2	0	2	1	1	2	1	1	0	0	0
M61	1	6.2	0	0	1	2	2	1	1	2	1	1	2	2	1	0	2	1	1	1	1	0	2	1	1	0	0	1	2	0	0	2	1	0	2	0	1	2	2	0	2	1	1	2	1	1	0	0	0
M62	1	6.2	0	0	1	2	2	1	1	2	1	1	2	2	1	0	2	1	1	1	1	0	2	1	1	0	0	1	2	0	0	2	1	0	2	0	1	2	2	0	2	1	1	2	1	1	0	0	0
M63	1	6.3	0	0	1	2	2	1	1	2	1	1	2	2	1	0	2	1	1	1	1	0	2	1	1	0	0	1	2	0	0	2	1	0	2	0	1	2	2	0	2	1	1	2	1	1	0	0	0
M64	1	6.4	0	0	1	2	2	1	1	2	1	1	2	2	1	0	2	1	1	1	1	0	2	1	1	0	0	1	2	0	0	2	1	0	2	0	1	2	2	0	2	1	1	2	1	1	0	0	0
M65	1	6.4	0	0	1	2	2	1	1	2	1	1	2	2	1	0	2	1	1	1	1	0	2	1	1	0	0	1	2	0	0	2	1	0	2	0	1	2	2	0	2	1	1	2	1	1	0	0	0
M66	1	6.5	0	0	1	2	2	1	1	2	1	1	2	2	1	0	2	1	1	1	1	0	2	1	1	0	0	1	2	0	0	2	1	0	2	0	1	2	2	0	2	1	1	1	1	1	0	0	0
M67	1	6.5	0	0	1	2	2	1	1	2	1	1	2	2	1	0	2	1	1	1	1	0	2	1	1	0	0	1	2	0	0	2	1	0	2	0	1	2	2	0	2	1	1	1	1	1	0	0	0
M68	1	6.5	0	0	1	2	2	1	1	2	1	1	2	2	1	0	2	1	1	1	1	0	2	1	1	0	0	1	2	0	0	2	1	0	2	0	1	2	2	0	2	1	1	1	1	1	0	0	0
M69	1	6.9	0	0	1	2	2	1	1	2	1	1	2	2	1	0	2	1	1	1	1	0	2	1	1	0	0	1	2	0	0	2	1	0	2	0	1	2	2	0	2	1	1	1	1	1	0	0	0
M70	1	7	0	0	1	2	2	1	1	2	1	1	2	2	1	0	2	1	1	1	1	0	2	1	1	0	0	1	2	0	0	2	1	0	2	0	1	2	2	0	2	1	1	1	1	1	0	0	0
M71	1	7.1	0	0	1	2	2	1	1	2	1	1	2	2	1	0	2	1	1	1	1	0	2	1	1	0	0	1	2	0	0	2	1	0	2	0	1	2	2	0	2	1	1	1	1	1	0	0	0
M72	1	7.1	0	0	1	2	2	1	1	2	1	1	2	2	1	0	2	1	1	1	1	0	2	1	1	0	0	1	2	0	0	2	1	0	2	0	1	2	2	0	2	1	1	1	1	1	0	0	0
M73	1	7.2	0	0	1	2	2	1	1	2	1	1	2	2	1	0	2	1	1	1	1	0	2	1	1	0	0	1	2	0	0	2	1	0	2	0	1	2	2	0	2	1	1	1	1	1	0	0	0
M74	1	7.2	0	0	1	2	2	1	1	2	1	1	2	2	1	0	2	1	1	1	1	0	2	1	1	0	0	1	2	0	0	2	1	0	2	0	1	2	2	0	2	1	1	1	1	1	0	0	0
M75	1	7.5	0	0	1	2	2	1	1	2	1	1	2	2	1	0	2	1	1	1	1	0	2	1	1	0	0	1	2	0	0	2	1	0	2	0	1	2	2	0	2	1	1	1	1	1	0	0	0
M76	1	7.6	0	0	1	2	2	1	1	2	1	1	2	2	1	0	2	1	1	1	1	0	2	1	1	0	0	1	2	0	0	2	1	0	2	0	1	2	2	0	2	1	1	1	1	1	0	0	0
M77	1	7.7	0	0	1	2	2	1	1	2	1	1	2	2	1	0	2	1	1	1	1	0	2	1	1	0	0	1	2	0	0	2	1	0	2	0	1	2	2	0	2	1	1	1	1	1	0	0	0
M78	1	7.8	0	0	1	2	2	1	1	2	1	2	2	2	1	0	2	1	1	1	1	0	2	1	1	0	0	1	2	0	0	2	1	0	2	0	1	2	2	0	2	1	1	1	1	1	0	0	0
M79	1	7.9	0	0	1	2	2	1	1	2	1	2	2	2	1	0	2	1	1	1	1	0	2	1	1	0	0	1	2	0	0	2	1	0	2	0	1	2	2	0	2	1	1	1	1	1	0	0	0
M80	1	8.1	0	0	1	2	2	1	1	2	1	2	2	2	1	0	2	1	1	1	1	0	2	1	1	0	0	1	2	0	0	2	1	0	2	0	1	2	2	0	2	1	1	1	1	1	0	0	0
M81	1	8.1	0	0	1	2	2	1	1	2	1	2	2	2	1	0	2	1	1	1	1	0	2	1	1	0	0	1	2	0	0	2	1	0	2	0	1	2	2	0	2	1	1	1	1	1	0	0	0
M82	1	8.1	0	0	1	2	2	1	1	2	1	2	2	2	1	0	2	1	1	1	1	0	2	1	1	0	0	1	2	0	0	2	1	0	2	0	1	2	2	0	2	1	1	1	1	1	0	0	0
M83	1	8.4	0	0	1	2	2	1	1	2	1	2	2	2	1	0	2	1	1	1	1	0	2	1	1	0	0	1	2	0	0	2	1	0	2	0	1	2	2	0	2	1	1	1	1	1	0	0	0
M84	1	8.4	0	0	1	2	2	1	1	2	1	2	2	2	1	0	2	1	1	1	1	0	2	1	1	0	0	1	2	0	0	2	1	0	2	0	1	2	2	0	2	1	1	1	1	1	0	0	0
M85	1	8.6	0	0	1	2	2	1	1	2	1	2	2	2	1	0	2	1	1	1	1	0	2	1	1	0	0	1	2	0	0	2	1	0	2	0	1	2	2	0	2	1	1	1	1	1	0	0	0
M86	1	8.7	0	0	1	2	2	1	1	2	1	2	2	2	1	0	2	1	1	1	1	0	2	1	1	0	0	1	2	0	0	2	1	0	2	0	1	2	2	0	2	1	1	1	1	1	0	0	0
M87	1	8.8	0	0	1	2	2	1	1	2	1	2	2	2	1	0	2	1	1	1	1	0	2	1	1	0	0	1	2	0	0	2	1	0	2	0	1	2	2	0	2	1	1	1	1	1	0	0	0
M88	1	8.8	0	0	1	2	2	1	1	2	1	2	2	2	1	0	2	1	1	1	1	0	2	1	1	0	0	1	2	0	0	2	1	0	2	0	1	2	2	0	2	1	1	1	1	1	0	0	0
M89	1	8.9	0	0	1	2	2	1	1	2	1	2	2	2	1	0	2	1	1	1	1	0	2	1	1	0	0	1	2	0	0	2	1	0	2	0	1	2	2	0	2	1	1	1	1	1	0	0	0
M90	1	8.9	0	0	1	2	2	1	1	2	1	2	2	2	1	0	2	1	1	1	1	0	2	1	1	0	0	1	2	0	0	2	1	0	2	0	1	2	2	0	2	1	1	1	1	1	0	0	0
M91	1	9.2	0	0	1	2	2	1	1	2	1	2	2	2	1	0	2	1	1	1	1	0	2	1	1	0	0	1	2	0	0	2	1	0	2	0	1	2	2	0	2	1	1	1	1	1	0	0	0
M92	1	9.2	0	0	1	2	2	1	1	2	1	2	2	2	1	0	2	1	1	1	1	0	2	1	1	0	0	1	2	0	0	2	1	0	2	0	1	2	2	0	2	1	1	1	1	1	0	0	0
M93	1	9.3	0	0	1	2	2	1	1	2	1	2	2	2	1	0	2	1	1	1	1	0	2	1	1	0	0	1	2	0	0	2	1	0	2	0	1	2	2	0	2	1	1	1	1	1	0	0	0
M94	1	9.5	0	0	1	2	2	1	1	2	1	2	2	2	1	0	2	1	1	1	1	0	2	1	1	0	0	1	2	0	0	2	1	0	2	0	1	2	2	0	2	1	1	1	1	1	0	0	0
M95	1	9.6	0	0	1	2	2	1	1	2	1	2	2	2	1	0	2	1	1	1	1	0	2	1	1	0	0	1	2	0	0	2	1	0	2	0	1	2	2	0	2	1	1	1	1	1	0	0	0
M96	1	9.6	0	0	1	2	2	1	1	2	1	2	2	2	1	0	2	1	1	1	1	0	2	1	1	0	0	1	2	0	0	2	1	0	2	0	1	2	2	0	2	1	1	1	1	1	0	0	0
M97	1	9.9	0	0	1	2	2	1	1	2	1	2	2	2	1	0	2	1	1	1	1	0	2	1	1	0	0	1	2	0	0	2	1	0	2	0	1	2	2	0	2	1	1	1	1	1	0	0	0
M98	1	10	0	0	1	2	2	1	1	2	1	2	2	2	1	0	2	1	1	1	1	0	2	1	1	0	0	1	2	0	0	2	1	0	2	0	1	2	2	0	2	1	1	1	1	1	0	0	0
M99	1	10.1	0	0	1	2	2	1	1	2	1	2	2	2	1	0	2	1	1	1	1	0	2	1	1	0	0	1	2	0	0	2	1	0	2	0	1	2	2	0	2	1	1	1	1	1	0	0	0
M100	1	10.1	0	0	1	2	2	1	1	2	1	2	2	2	1	0	2	1	1	1	1	0	2	1	1	0	0	1	2	0	0	2	1	0	2	0	1	2	2	0	2	1	1	1	1	1	0	0	0
M101	1	10.2	0	0	1	2	2	1	1	2	1	2	2	2	1	0	2	1	1	1	1	0	2	1	1	0	0	1	2	0	0	2	1	0	2	0	1	2	2	0	2	1	1	1	1	1	0	0	0
M102	1	10.3	0	0	1	2	2	1	1	2	1	2	2	2	1	0	2	1	1	1	1	0	2	1	1	0	0	1	2	0	0	2	1	0	2	0	1	2	2	0	2	1	1	1	1	1	0	0	0
M103	1	10.4	0	0	1	2	2	1	1	2	1	2	2	2	1	0	2	1	1	1	1	0	2	1	1	0	0	1	2	0	0	2	1	0	2	0	1	2	2	0	2	1	1	1	1	1	0	0	0
M104	1	10.5	0	0	1	2	2	1	1	2	1	2	2	2	1	0	2	1	1	1	1	0	2	1	1	0	0	1	2	0	0	2	1	0	2	0	1	2	2	0	2	1	1	1	1	1	0	0	0
M105	1	10.6	1	0	1	2	2	1	1	2	1	2	2	2	1	0	2	1	1	1	1	0	2	1	1	0	0	1	2	0	0	2	1	0	2	0	1	2	2	0	2	1	1	1	1	1	0	0	0
M106	1	11	1	0	1	2	2	1	1	2	1	2	2	2	1	0	2	1	1	1	1	0	2	1	1	0	0	1	2	0	0	2	1	0	2	0	1	2	2	0	2	1	1	1	1	1	0	0	0
M107	1	11.1	1	0	1	2	2	1	1	2	1	2	2	2	1	0	2	1	1	1	1	0	2	1	1	0	0	1	2	0	0	2	1	0	2	0	1	2	2	0	2	1	1	1	1	1	0	0	0
M108	1	11.3	1	0	1	2	2	1	1	2	1	2	2	2	1	0	2	1	1	1	1	0	2	1	1	0	0	1	2	0	0	2	1	0	2	0	1	2	2	0	2	1	1	1	1	1	0	0	0
M109	1	11.4	1	0	1	2	2	1	1	2	1	2	2	2	1	0	2	1	1	1	1	0	2	1	1	0	0	1	2	0	0	2	1	0	2	0	1	2	2	0	2	1	1	1	1	1	0	0	0
M110	1	11.5	1	0	1	2	2	1	1	2	1	2	2	2	1	0	2	1	1	1	1	0	2	1	1	0	0	1	2	0	0	2	1	0	2	0	1	2	2	0	2	1	1	1	1	1	0	0	0
M111	1	11.5	1	0	1	2	2	1	1	2	1	2	2	2	1	0	2	1	1	1	1	0	2	1	1	0	0	1	2	0	0	2	1	0	2	0	1	2	2	0	2	1	1	1	1	1	0	0	0
M112	1	11.6	1	0	1	2	2	1	1	2	1	2	2	2	1	0	2	1	1	1	1	0	2	1	1	0	0	1	2	0	0	2	1	0	2	0	1	2	2	0	2	1	1	1	1	1	0	0	0
M113	1	11.6	1	0	1	2	2	1	1	2	1	2	2	2	1	0	2	1	1	1	1	0	2	1	1	0	0	1	2	0	0	2	1	0	2	0	1	2	2	0	2	1	1	1	1	1	0	0	0
M114	1	11.9	1	0	1	2	2	1	1	2	1	2	2	2	1	0	2	1	1	1	1	0	2	1	1	0	0	1	2	0	0	2	1	0	2	0	1	2	2	0	2	1	1	1	1	1	0	0	0
M115	1	12.4	1	0	1	2	2	1	1	2	1	2	2	2	1	0	2	1	1	1	1	0	2	1	1	0	0	1	2	0	0	2	1	0	2	0	1	2	2	0	2	1	1	1	1	1	0	0	0
M116	1	12.4	1	0	1	2	2	1	1	2	1	2	2	2	1	0	2	1	1	1	1	0	2	1	1	0	0	1	2	0	0	2	1	0	2	0	1	2	2	0	2	1	1	1	1	1	0	0	0
M117	1	12.5	1	0	1	2	2	1	1	2	1	2	2	2	1	0	2	1	1	1	1	0	2	1	1	0	0	1	2	0	0	2	1	0	2	0	1	2	2	0	2	1	1	1	1	1	0	0	0
M118	1	12.7	1	0	1	2	2	1	1	2	1	2	2	2	1	0	2	1	1	1	1	0	2	1	1	0	0	1	2	0	0	2	1	0	2	0	1	2	2	0	2	1	1	1	1	1	0	0	0
M119	1	12.9	1	0	1	2	2	1	1	2	1	2	2	2	1	0	2	1	1	1	1	0	2	1	1	0	0	1	2	0	0	2	1	0	2	0	1	2	2	0	2	1	1	1	1	1	0	0	0
M120	1	13	1	0	1	2	2	1	1	2	1	2	2	2	1	0	2	1	1	1	1	0	2	1	1	0	0	1	2	0	0	2	1	0	2	0	1	2	2	0	2	1	1	1	1	1	0	0	0
M121	1	13.2	1	0	1	2	2	1	1	2	1	2	2	2	1	0	2	1	1	1	1	0	2	1	1	0	0	1	2	0	0	2	1	0	2	0	1	2	2	0	2	1	1	1	1	1	0	0	0
M122	1	13.2	1	0	1	2	2	1	1	2	1	2	2	2	1	0	2	1	1	1	1	0	2	1	1	0	0	1	2	0	0	2	1	0	2	0	1	2	2	0	2	1	1	1	1	1	0	0	0
M123	1	13.4	1	0	1	2	2	1	1	2	1	2	2	2	1	0	2	1	1	1	1	0	2	1	1	0	0	1	2	0	0	2	1	0	2	0	1	2	2	0	2	1	1	1	1	1	0	0	0
M124	1	13.4	1	0	1	2	2	1	1	2	1	2	2	2	1	0	2	1	1	1	1	0	2	1	1	0	0	1	2	0	0	2	1	0	2	0	1	2	2	0	2	1	1	1	1	1	0	0	0
M125	1	13.5	1	0	1	2	2	1	1	2	1	2	2	2	1	0	2	1	1	1	1	0	2	1	1	0	0	1	2	0	0	2	1	0	2	0	1	2	2	0	2	1	1	1	1	1	0	0	0
M126	1	13.7	1	0	1	2	2	1	1	2	1	2	2	2	1	0	2	1	1	1	1	0	2	1	1	0	0	1	2	0	0	2	1	0	2	0	1	2	2	0	2	1	1	1	1	1	0	0	0
M127	1	13.7	1	0	1	2	2	1	1	2	1	2	2	2	1	0	2	1	1	1	1	0	2	1	1	0	0	1	2	0	0	2	1	0	2	0	1	2	2	0	2	1	1	1	1	1	0	0	0
M128	1	13.8	1	0	1	2	2	1	1	2	1	2	2	2	1	0	2	1	1	1	1	0	2	1	1	0	0	1	2	0	0	2	1	0	2	0	1	2	2	0	2	1	1	1	1	1	0	0	0
M129	1	13.8	1	0	1	2	2	1	1	2	1	2	2	2	1	0	2	1	1	1	1	0	2	1	1	0	0	1	2	0	0	2	1	0	2	0	1	2	2	0	2	1	1	1	1	1	0	0	0
M130	1	13.8	1	0	1	2	2	1	1	2	1	2	2	2	1	0	2	1	1	1	1	0	2	1	1	0	0	1	2	0	0	2	1	0	2	0	1	2	2	0	2	1	1	1	1	1	0	0	0
M131	1	14	1	0	1	2	2	1	1	2	1	2	2	2	1	0	2	1	1	1	1	0	2	1	1	0	0	1	2	0	0	2	1	0	2	0	1	2	2	0	2	1	1	1	1	1	0	0	0
M132	1	14	1	0	1	2	2	1	1	2	1	2	2	2	1	0	2	1	1	1	1	0	2	1	1	0	0	1	2	0	0	2	1	0	2	0	1	2	2	0	2	1	1	1	1	1	0	0	0
M133	1	14.6	1	0	1	2	2	1	1	2	1	2	2	2	1	0	2	1	1	1	1	0	2	1	1	0	0	1	2	0	0	2	1	0	2	0	1	2	2	0	1	1	1	1	1	1	0	0	0
M134	1	14.7	1	0	1	2	2	1	1	2	1	2	2	2	1	0	2	1	1	1	1	0	2	1	1	0	0	1	2	0	0	2	1	0	2	0	1	2	2	0	1	1	1	1	1	1	0	0	0
M135	1	14.7	1	0	1	2	2	1	1	2	1	2	2	2	1	0	2	1	1	1	1	0	2	1	1	0	0	1	2	0	0	2	1	0	2	0	1	2	2	0	1	1	1	1	1	1	0	0	0
M136	1	14.8	1	0	1	2	2	1	1	2	1	2	2	2	1	0	2	1	1	1	1	0	2	1	1	0	0	1	2	0	0	2	1	0	2	0	1	2	2	0	1	1	1	1	1	1	0	0	0
M137	1	15	1	0	1	2	2	1	2	2	1	2	2	2	1	0	2	1	1	1	1	0	2	1	1	0	0	1	2	0	0	2	1	0	2	0	1	2	2	0	1	1	1	1	1	1	0	0	0
M138	1	15	1	0	1	2	2	1	2	2	1	2	2	2	1	0	2	1	1	1	1	0	2	1	1	0	0	1	2	0	0	2	1	0	2	0	1	2	2	0	1	1	1	1	1	1	0	0	0
M139	1	15	1	0	1	2	2	1	2	2	1	2	2	2	1	0	2	1	1	1	1	0	2	1	1	0	0	1	2	0	0	2	1	0	2	0	1	2	2	0	1	1	1	1	1	1	0	0	0
M140	1	15.4	1	0	1	2	2	1	2	2	1	2	2	2	1	0	2	1	1	1	1	0	2	1	1	0	0	1	2	0	0	2	1	0	2	0	1	2	2	0	1	1	1	1	1	1	0	0	0
M141	1	15.5	1	0	1	2	2	1	2	2	1	2	2	2	1	0	2	1	1	1	1	0	2	1	1	0	0	1	2	0	0	2	1	0	2	0	1	2	2	0	1	1	1	1	1	1	0	0	0
M142	1	15.7	1	0	1	2	2	1	2	2	1	2	2	2	1	0	2	1	1	1	1	0	2	1	1	0	0	1	2	0	0	2	1	0	2	0	1	2	2	0	1	1	1	1	1	1	0	0	0
M143	1	15.8	1	0	1	2	2	1	2	2	1	2	2	2	1	0	2	1	1	1	1	0	2	1	1	0	0	1	2	0	0	2	1	0	2	0	1	2	2	0	1	1	1	1	1	1	0	0	0
M144	1	15.9	1	0	1	2	2	1	2	2	1	2	2	2	1	0	2	1	1	1	1	0	2	1	1	0	0	1	2	0	0	2	1	0	2	0	1	2	2	0	1	1	1	1	1	1	0	0	0
M145	1	15.9	1	0	1	2	2	1	2	2	1	2	2	2	1	0	2	1	1	1	1	0	2	1	1	0	0	1	2	0	0	2	1	0	2	0	1	2	2	0	1	1	1	1	1	1	0	0	0
M146	1	15.9	1	0	1	2	2	1	2	2	1	2	2	2	1	0	2	1	1	1	1	0	2	1	1	0	0	1	2	0	0	2	1	0	2	0	1	2	2	0	1	1	1	1	1	1	0	0	0
M147	1	16	1	0	1	2	2	1	2	2	1	2	2	2	1	0	2	1	1	1	1	0	2	1	1	0	0	1	2	0	0	2	1	0	2	0	1	2	2	0	1	1	1	1	1	1	0	0	0
M148	1	16	1	0	1	2	2	1	2	2	1	2	2	2	1	0	2	1	1	1	1	0	2	1	1	0	0	1	2	0	0	2	1	0	2	0	1	2	2	0	1	1	1	1	1	1	0	0	0
M149	1	16.1	1	0	1	2	2	1	2	2	1	2	2	2	1	0	2	1	1	1	1	0	2	1	1	0	0	1	2	0	0	2	1	0	2	0	1	2	2	0	1	1	1	1	1	1	0	0	0
M150	1	16.1	1	0	1	2	2	1	2	2	1	2	2	2	1	0	2	1	1	1	1	0	2	1	1	0	0	1	2	0	0	2	1	0	2	0	1	2	2	0	1	1	1	1	1	1	0	0	0
M151	1	16.4	1	0	1	2	2	1	2	2	1	2	2	2	1	0	2	1	1	1	1	0	2	1	1	0	0	1	2	0	0	2	1	0	2	0	1	2	2	0	1	1	1	1	1	1	0	0	0
M152	1	16.5	1	0	1	2	2	1	2	2	1	2	2	2	1	0	2	1	1	1	1	0	2	1	1	0	0	1	2	0	0	2	1	0	2	0	1	2	2	0	1	1	1	1	1	1	0	0	0
M153	1	16.6	1	0	1	2	2	1	2	2	1	2	2	2	1	0	2	1	1	1	1	0	2	1	1	0	0	1	2	0	0	2	1	0	2	0	1	2	2	0	1	1	1	1	1	1	0	0	0
M154	1	16.7	1	0	1	2	2	1	2	2	1	2	2	2	1	0	2	1	1	1	1	0	2	1	1	0	0	1	2	0	0	2	1	0	2	0	1	2	2	0	1	1	1	1	1	1	0	0	0
M155	1	16.7	1	0	1	2	2	1	2	2	1	2	2	2	1	0	2	1	1	1	1	0	2	1	1	0	0	1	2	0	0	2	1	0	2	0	1	2	2	0	1	1	1	1	1	1	0	0	0
M156	1	16.7	1	0	1	2	2	1	2	2	1	2	2	2	1	0	2	1	1	1	1	0	2	1	1	0	0	1	2	0	0	2	1	0	2	0	1	2	2	0	1	1	1	1	1	1	0	0	0
M157	1	17.1	1	0	1	2	2	1	2	2	1	2	2	2	1	0	2	1	1	1	1	0	2	1	1	0	0	1	2	0	0	2	1	0	2	0	1	2	2	0	1	1	1	1	1	1	0	0	0
M158	1	17.1	1	0	1	2	2	1	2	2	1	2	2	2	1	0	2	1	1	1	1	0	2	1	1	0	0	1	2	0	0	2	1	0	2	0	1	2	2	0	1	1	1	1	1	1	0	0	0
M159	1	17.2	1	0	1	2	2	1	2	2	1	2	2	2	1	0	2	1	1	1	1	0	2	1	1	0	0	1	2	0	0	2	1	0	2	0	1	2	2	0	1	1	1	1	1	1	0	0	0
M160	1	17.2	1	0	1	2	2	1	2	2	1	2	2	2	1	0	2	1	1	1	1	0	2	1	1	0	0	1	2	0	0	2	1	0	2	0	1	2	2	0	1	1	1	1	1	1	0	0	0
M161	1	17.2	1	0	1	2	2	1	2	2	1	2	2	2	1	0	2	1	1	1	1	0	2	1	1	0	0	1	2	0	0	2	1	0	2	0	1	2	2	0	1	1	1	1	1	1	0	0	0
M162	1	17.5	1	0	1	2	2	1	2	2	1	2	2	2	1	0	2	1	1	1	1	0	2	1	1	0	0	1	2	0	0	2	1	0	2	0	1	2	2	0	1	1	1	1	1	1	0	0	0
M163	1	17.7	1	0	1	2	2	1	2	2	1	2	2	2	1	0	2	1	1	1	1	0	2	1	1	0	0	1	2	0	0	2	1	0	2	0	1	2	2	0	1	1	1	1	1	1	0	0	0
M164	1	17.7	1	0	1	2	2	1	2	2	1	2	2	2	1	0	2	1	1	1	1	0	2	1	1	0	0	1	2	0	0	2	1	0	2	0	1	2	2	0	1	1	1	1	1	1	0	0	0
M165	1	17.9	1	0	1	2	2	1	2	2	1	2	2	2	1	0	2	1	1	1	1	0	2	1	1	0	0	1	2	0	0	2	1	0	2	0	1	2	2	0	1	1	1	1	1	1	0	0	0
M166	1	17.9	1	0	1	2	2	1	2	2	1	2	2	2	1	0	2	1	1	1	1	0	2	1	1	0	0	1	2	0	0	2	1	0	2	0	1	2	2	0	1	1	1	1	1	1	0	0	0
M167	1	17.9	1	0	1	2	2	1	2	2	1	2	2	2	1	0	2	1	1	1	1	0	2	1	1	0	0	1	2	0	0	2	1	0	2	0	1	2	2	0	1	1	1	1	1	1	0	0	0
M168	1	18	1	0	1	2	2	1	2	2	1	2	2	2	1	0	2	1	1	1	1	0	2	1	1	0	0	1	2	0	0	2	1	0	2	0	1	2	2	0	1	1	1	1	1	1	0	0	0
M169	1	18	1	0	1	2	2	1	2	2	1	2	2	2	1	0	2	1	1	1	1	0	2	1	1	0	0	1	2	0	0	2	1	0	2	0	1	2	2	0	1	1	1	1	1	1	0	0	0
M170	1	18.1	1	0	1	2	2	1	2	2	1	2	2	2	1	0	2	1	1	1	1	0	2	1	1	0	0	1	2	0	0	2	1	0	2	0	1	2	2	0	1	1	1	1	1	1	0	0	0
M171	1	18.1	1	0	1	2	2	1	2	2	1	2	2	2	1	0	2	1	1	1	1	0	2	1	1	0	0	1	2	0	0	2	1	0	2	0	1	2	2	0	1	1	1	1	1	1	0	0	0
M172	1	18.1	1	0	1	2	2	1	2	2	1	2	2	2	1	0	2	1	1	1	1	0	2	1	1	0	0	1	2	0	0	2	1	0	2	0	1	2	2	0	1	1	1	1	1	1	0	0	0
M173	1	18.3	1	0	1	2	2	1	2	2	1	2	2	2	1	0	2	1	1	1	1	0	2	1	1	0	1	1	2	0	0	2	1	0	2	0	1	2	2	0	1	1	1	1	1	1	0	0	0
M174	1	18.4	1	0	1	2	2	1	2	2	1	2	2	2	1	0	2	1	1	1	1	0	2	1	1	0	1	1	2	0	0	2	1	0	2	0	1	2	2	0	1	1	1	1	1	1	0	0	0
M175	1	18.5	1	1	1	2	2	1	2	2	1	2	2	2	1	0	2	1	1	1	1	0	2	1	1	0	1	1	2	0	0	2	1	0	2	0	1	2	2	0	1	1	1	1	1	1	0	0	0
M176	1	18.6	1	1	1	2	2	1	2	2	2	2	2	2	1	0	2	1	1	1	1	0	2	1	1	0	1	1	2	0	0	2	1	0	2	0	1	2	2	0	1	1	1	1	1	1	0	0	0
M177	1	18.8	1	1	1	2	2	1	2	2	2	2	2	2	1	0	2	1	1	1	1	0	2	1	1	0	1	1	2	0	0	2	1	0	2	0	1	2	2	0	1	1	1	1	1	1	0	0	0
M178	1	18.9	1	1	1	2	2	1	2	2	2	2	2	2	1	0	2	1	1	1	1	0	2	1	1	0	1	1	2	0	0	2	1	0	2	0	1	2	2	0	1	1	1	1	1	1	0	0	0
M179	1	19	1	1	1	2	2	1	2	2	2	2	2	2	1	0	2	1	1	1	1	0	2	1	1	0	1	1	2	0	0	2	1	0	2	0	1	2	2	0	1	1	1	1	1	1	0	0	0
M180	1	19.2	1	1	1	2	2	1	2	2	2	2	2	2	1	0	2	1	1	1	1	0	2	1	1	0	1	1	2	0	0	2	1	0	2	0	1	2	2	0	1	1	1	1	1	1	0	0	0
M181	1	19.4	1	1	1	2	2	1	2	2	2	2	2	2	1	0	2	1	1	1	1	0	2	1	1	0	1	1	2	0	0	2	1	0	2	0	1	2	2	0	1	1	1	1	1	1	0	0	0
M182	1	19.5	1	1	1	2	2	1	2	2	2	2	2	2	1	0	2	1	1	1	1	0	2	1	1	0	1	1	2	0	0	2	1	0	2	0	1	2	2	0	1	1	1	1	1	1	0	0	0
M183	1	19.5	1	1	1	2	2	1	2	2	2	2	2	2	1	0	2	1	1	1	1	0	2	1	1	0	1	1	2	0	0	2	1	0	2	0	1	2	2	0	1	1	1	1	1	1	0	0	0
M184	1	19.6	1	1	1	2	2	1	2	2	2	2	2	2	1	0	2	1	1	1	1	0	2	1	1	0	1	1	2	0	0	2	1	0	2	0	1	2	2	0	1	1	1	1	1	1	0	0	0
M185	1	19.6	1	1	1	2	2	1	2	2	2	2	2	2	1	0	2	1	1	1	1	0	2	1	1	0	1	1	2	0	0	2	1	0	2	0	1	2	2	0	1	1	1	1	1	1	0	0	0
M186	1	19.7	1	1	1	2	2	1	2	2	2	2	2	2	1	0	2	1	1	1	1	0	2	1	1	0	1	1	2	0	0	2	1	0	2	0	1	2	2	0	1	1	1	1	1	1	0	0	0
M187	1	19.8	1	1	1	2	2	1	2	2	2	2	2	2	1	0	2	1	1	1	1	0	2	1	1	0	1	1	2	0	0	2	1	0	2	0	1	2	2	0	1	1	1	1	1	1	0	0	0
M188	1	19.8	1	1	1	2	2	1	2	2	2	2	2	2	1	0	2	1	1	1	1	0	2	1	1	0	1	1	2	0	0	2	1	0	2	0	1	2	2	0	1	1	1	1	1	1	0	0	0
M189	1	19.8	1	1	1	2	2	1	2	2	2	2	2	2	1	0	2	1	1	1	1	0	2	1	1	0	1	1	2	0	0	2	1	0	2	0	1	2	2	0	1	1	1	1	1	1	0	0	0
M190	1	19.9	1	1	1	2	2	1	2	2	2	2	2	2	1	0	2	1	1	1	1	0	2	1	1	0	1	1	2	0	0	2	1	0	2	0	1	2	2	0	1	1	1	1	1	1	0	0	0
M191	1	19.9	1	1	1	2	2	1	2	2	2	2	2	2	1	0	2	1	1	1	1	0	2	1	1	0	1	1	2	0	0	2	1	0	2	0	1	2	2	0	1	1	1	1	1	1	0	0	0
M192	1	20.1	1	1	1	2	2	1	2	2	2	2	2	2	1	0	2	1	1	1	1	0	2	1	1	0	1	1	2	0	0	2	1	0	2	0	1	2	2	0	0	1	1	1	1	1	0	0	0
M193	1	20.3	1	1	1	2	2	1	2	2	2	2	2	2	1	0	2	1	1	1	1	0	2	1	1	0	1	1	2	0	0	2	1	0	2	0	1	2	2	0	0	1	1	1	1	1	0	0	0
M194	1	20.3	1	1	1	2	2	1	2	2	2	2	2	2	1	0	2	1	1	1	1	0	2	1	1	0	1	1	2	0	0	2	1	0	2	0	1	2	2	0	0	1	1	1	1	1	0	0	0
M195	1	20.5	1	1	1	2	2	1	2	2	2	2	2	2	1	0	2	1	1	1	1	0	2	1	1	0	1	1	2	0	0	2	1	0	2	0	1	2	2	0	0	1	1	1	1	1	0	0	0
M196	1	20.5	1	1	1	2	2	1	2	2	2	2	2	2	1	0	2	1	1	1	1	0	2	1	1	0	1	1	2	0	0	2	1	0	2	0	1	2	2	0	0	1	1	1	1	1	0	0	0
M197	1	20.5	1	1	1	2	2	1	2	2	2	2	2	2	1	0	2	1	1	1	1	0	2	1	1	0	1	1	2	0	0	2	1	0	2	0	1	2	2	0	0	1	1	1	1	1	0	0	0
M198	1	20.6	1	1	1	2	2	1	2	2	2	2	2	2	1	0	2	1	1	1	1	0	2	1	1	0	1	1	2	0	0	2	1	0	2	0	1	2	2	0	0	1	1	1	1	1	0	0	0
M199	1	20.6	1	1	1	2	2	1	2	2	2	2	2	2	1	0	2	1	1	1	1	0	2	1	1	0	1	1	2	0	0	2	1	0	2	0	1	2	2	0	0	1	1	1	1	1	0	0	0
M200	1	20.6	1	1	1	2	2	1	2	2	2	2	2	2	1	0	2	1	1	1	1	0	2	1	1	0	1	1	2	0	0	2	1	0	2	0	1	2	2	0	0	1	1	1	1	1	0	0	0
M201	1	20.6	1	1	1	2	2	1	2	2	2	2	2	2	1	0	2	1	1	1	1	0	2	1	1	0	1	1	2	0	0	2	1	0	2	0	1	2	2	0	0	1	1	1	1	1	0	0	0
M202	1	20.9	1	1	1	2	2	1	2	2	2	2	2	2	1	0	2	1	1	1	1	0	2	1	1	0	1	1	2	0	0	2	1	0	2	0	1	2	2	0	0	1	1	1	1	1	0	0	0
M203	1	21.2	1	1	1	2	2	1	2	2	2	2	2	2	1	0	2	1	1	1	1	0	2	1	1	0	1	1	2	0	0	2	1	0	2	0	1	2	2	0	0	1	1	1	1	1	0	0	0
M204	1	21.2	1	1	1	2	2	1	2	2	2	2	2	2	1	0	2	1	1	1	1	0	2	1	1	0	1	1	2	0	0	2	1	0	2	0	1	2	2	0	0	1	1	1	1	1	0	0	0
M205	1	21.4	1	1	1	2	2	1	2	2	2	2	2	2	1	0	2	1	1	1	1	0	2	1	1	0	1	1	2	0	0	2	1	0	2	0	1	2	2	0	0	1	1	1	1	1	0	0	0
M206	1	21.5	1	1	1	2	2	1	2	2	2	2	2	2	1	0	2	1	1	1	1	0	2	1	1	0	1	1	2	0	0	2	1	0	2	0	1	2	2	0	0	1	1	1	1	1	0	0	0
M207	1	21.7	1	1	1	2	2	1	2	2	2	2	2	2	1	0	2	1	1	1	1	0	2	1	1	0	1	1	2	0	0	2	1	0	2	0	1	2	2	0	0	1	1	1	1	1	0	0	0
M208	1	22	1	1	1	2	2	1	2	2	2	2	2	2	1	0	2	1	1	1	1	0	2	1	1	0	1	1	1	0	0	2	1	0	2	0	1	2	2	0	0	1	1	1	1	1	0	0	0
M209	1	22.1	1	1	1	2	2	1	2	2	2	2	2	2	1	0	2	1	1	1	1	0	2	1	1	0	1	1	1	0	0	2	1	0	2	0	1	2	2	0	0	1	1	1	1	1	0	0	0
M210	1	22.2	1	1	1	2	2	1	2	2	2	2	2	2	1	0	2	1	1	1	1	0	2	1	1	0	1	1	1	0	0	2	1	0	2	0	1	2	2	0	0	1	1	1	1	1	0	0	0
M211	1	22.2	1	1	1	2	2	1	2	2	2	2	2	2	1	0	2	1	1	1	1	0	2	1	1	0	1	1	1	0	0	2	1	0	2	0	1	2	2	0	0	1	1	1	1	1	0	0	0
M212	1	22.3	1	1	1	2	2	1	2	2	2	2	2	2	1	0	2	1	1	1	1	0	2	1	1	0	1	1	1	0	0	2	1	0	2	0	1	2	2	0	0	1	1	1	1	1	0	0	0
M213	1	22.4	1	1	1	2	2	1	2	2	2	2	2	2	1	0	2	1	1	1	1	0	2	1	1	0	1	1	1	0	0	2	1	0	2	0	1	2	2	0	0	1	1	1	1	1	0	0	0
M214	1	22.5	1	1	1	2	2	1	2	2	2	2	2	2	1	0	2	1	1	1	1	0	2	1	1	0	1	1	1	0	0	2	1	0	2	0	1	2	2	0	0	1	1	1	1	1	0	0	0
M215	1	22.7	1	1	1	2	2	1	2	2	2	2	1	2	1	0	1	1	1	1	1	0	2	1	1	0	1	1	1	0	0	2	1	0	2	0	1	2	2	0	0	1	1	1	1	1	0	0	0
M216	1	22.8	1	1	1	2	2	1	2	2	2	2	1	2	1	0	1	1	1	1	1	0	2	1	1	0	1	1	1	0	0	2	1	0	2	0	1	2	2	0	0	1	1	1	1	1	0	0	0
M217	1	22.8	1	1	1	2	2	1	2	2	2	2	1	2	1	0	1	1	1	1	1	0	2	1	1	0	1	1	1	0	0	2	1	0	2	0	1	2	2	0	0	1	1	1	1	1	0	0	0
M218	1	22.8	1	1	1	2	2	1	2	2	2	2	1	2	1	0	1	1	1	1	1	0	2	1	1	0	1	1	1	0	0	2	1	0	2	0	1	2	2	0	0	1	1	1	1	1	0	0	0
M219	1	22.8	1	1	1	2	2	1	2	2	2	2	1	2	1	0	1	1	1	1	1	0	2	1	1	0	1	1	1	0	0	2	1	0	2	0	1	2	2	0	0	1	1	1	1	1	0	0	0
M220	1	22.9	1	1	1	2	2	1	2	2	2	2	1	2	1	0	1	1	1	1	1	0	2	1	1	0	1	1	1	0	0	2	1	0	2	0	1	2	2	0	0	1	1	1	1	1	0	0	0
M221	1	22.9	1	1	1	2	2	1	2	2	2	2	1	2	1	0	1	1	1	1	1	0	2	1	1	0	1	1	1	0	0	2	1	0	2	0	1	2	2	0	0	1	1	1	1	1	0	0	0
M222	1	22.9	1	1	1	2	2	1	2	2	2	2	1	2	1	0	1	1	1	1	1	0	2	1	1	0	1	1	1	0	0	2	1	0	2	0	1	2	2	0	0	1	1	1	1	1	0	0	0
M223	1	23.1	1	1	1	2	2	1	2	2	2	2	1	2	1	0	1	1	1	1	1	0	2	1	1	0	1	1	1	0	0	2	1	0	2	0	1	2	2	0	0	1	1	1	1	1	0	0	0
M224	1	23.2	1	1	1	2	2	1	2	2	2	2	1	2	1	0	1	1	1	1	1	0	2	1	1	0	1	1	1	0	0	2	1	0	2	0	1	2	2	0	0	1	1	1	1	1	0	0	0
M225	1	23.2	1	1	1	2	2	1	2	2	2	2	1	2	1	0	1	1	1	1	1	0	2	1	1	0	1	1	1	0	0	2	1	0	2	0	1	2	2	0	0	1	1	1	1	1	0	0	0
M226	1	23.3	1	1	1	2	2	1	2	2	2	2	1	2	1	0	1	1	1	1	1	0	2	1	1	0	1	1	1	0	0	2	1	0	2	0	1	2	2	0	0	1	1	1	1	1	0	0	0
M227	1	23.5	1	1	1	2	2	1	2	2	2	2	1	2	1	0	1	1	1	1	1	0	2	1	1	0	1	1	1	0	0	2	1	0	2	0	1	2	2	0	0	1	1	1	1	1	0	0	0
M228	1	23.6	1	1	1	2	2	1	2	2	2	2	1	2	1	0	1	1	1	1	1	0	2	1	1	0	1	1	1	0	0	2	1	0	2	0	1	2	2	0	0	1	1	1	1	1	0	0	0
M229	1	24.3	1	1	1	2	2	1	2	2	2	2	1	2	1	0	1	1	1	1	1	0	2	1	1	0	1	1	1	0	0	2	1	0	2	0	1	2	2	0	0	1	1	1	1	1	0	0	0
M230	1	24.3	1	1	1	2	2	1	2	2	2	2	1	2	1	0	1	1	1	1	1	0	2	1	1	0	1	1	1	0	0	2	1	0	2	0	1	2	2	0	0	1	1	1	1	1	0	0	0
M231	1	24.4	1	1	1	2	2	1	2	2	2	2	1	2	1	0	1	1	1	1	1	0	2	1	1	0	1	1	1	0	0	2	1	0	2	0	1	2	2	0	0	1	1	1	1	1	0	0	0
M232	1	24.6	1	1	1	2	2	1	2	2	2	2	1	2	1	0	1	1	1	1	1	0	2	0	1	0	1	1	1	0	0	2	1	0	2	0	1	2	2	0	0	1	1	1	1	1	0	0	0
M233	1	24.8	1	1	1	2	2	1	2	2	2	2	1	2	1	0	1	1	1	1	1	0	2	0	1	0	1	1	1	0	0	2	1	0	2	0	1	2	2	0	0	1	1	1	1	1	0	0	0
M234	1	24.9	1	1	1	2	2	1	2	2	2	2	1	2	1	0	1	1	1	1	1	0	2	0	1	0	1	1	1	0	0	2	1	0	2	0	1	2	2	0	0	1	1	1	1	1	0	0	0
M235	1	24.9	1	1	1	2	2	1	2	2	2	2	1	2	1	0	1	1	1	1	1	0	2	0	1	0	1	1	1	0	0	2	1	0	2	0	1	2	2	0	0	1	1	1	1	1	0	0	0
M236	1	25	1	1	1	2	2	1	2	2	2	2	1	2	1	0	1	1	1	1	1	0	2	0	1	0	1	1	1	0	0	2	1	0	2	0	1	2	2	0	0	1	1	1	1	1	0	0	0
M237	1	25.1	1	1	1	2	2	1	2	2	2	2	1	2	1	0	1	1	1	1	1	0	2	0	1	0	1	1	1	0	0	2	1	0	2	0	1	2	2	0	0	1	1	1	1	1	0	0	0
M238	1	25.1	1	1	1	2	2	1	2	2	2	2	1	2	1	0	1	1	1	1	1	0	2	0	1	0	1	1	1	0	0	2	1	0	2	0	1	2	2	0	0	1	1	1	1	1	0	0	0
M239	1	25.1	1	1	1	2	2	1	2	2	2	2	1	2	1	0	1	1	1	1	1	0	2	0	1	0	1	1	1	0	0	2	1	0	2	0	1	2	2	0	0	1	1	1	1	1	0	0	0
M240	1	25.1	1	1	1	2	2	1	2	2	2	2	1	2	1	0	1	1	1	1	1	0	2	0	1	0	1	1	1	0	0	2	1	0	2	0	1	2	2	0	0	1	1	1	1	1	0	0	0
M241	1	25.2	1	1	1	2	2	1	2	2	2	2	1	2	1	0	1	1	1	1	1	0	2	0	1	0	1	1	1	0	0	2	1	0	2	0	1	2	2	0	0	1	1	1	1	1	0	0	0
M242	1	25.5	1	1	1	2	2	1	2	2	2	2	1	2	1	0	1	1	1	1	1	0	2	0	1	0	1	1	1	0	0	2	1	0	2	0	1	2	2	0	0	1	1	1	1	1	0	0	0
M243	1	25.5	1	1	1	2	2	1	2	2	2	2	1	2	1	0	1	1	1	1	1	0	2	0	1	0	1	1	1	0	0	2	1	0	2	0	1	2	2	0	0	1	1	1	1	1	0	0	0
M244	1	25.8	1	1	1	2	2	1	2	2	2	2	1	2	1	0	1	0	1	1	1	0	2	0	1	0	1	1	1	0	0	2	1	0	2	0	1	2	2	0	0	1	1	1	1	1	0	0	0
M245	1	25.9	1	1	1	2	2	1	2	2	2	2	1	2	1	0	1	0	1	1	1	0	2	0	1	0	1	1	1	0	0	2	1	0	2	0	1	2	2	0	0	1	1	1	1	1	0	0	0
M246	1	26	1	1	1	2	2	1	2	2	2	2	1	2	1	0	1	0	1	1	1	0	2	0	1	0	1	1	1	0	0	2	1	0	2	0	1	2	2	0	0	1	1	1	1	1	0	0	0
M247	1	26.2	1	1	1	2	2	1	2	2	2	2	1	2	1	0	1	0	1	1	1	0	2	0	1	0	1	1	1	0	0	2	1	0	2	0	1	2	2	0	0	1	1	1	1	1	0	0	0
M248	1	26.3	1	1	1	2	2	1	2	2	2	2	1	2	1	0	1	0	1	1	1	0	2	0	1	0	1	1	1	0	0	2	1	0	2	0	1	2	2	0	0	1	1	1	1	1	0	0	0
M249	1	26.4	1	1	1	2	2	1	2	2	2	2	1	2	1	0	1	0	1	1	1	0	2	0	1	0	1	1	1	0	0	2	1	0	2	0	1	2	2	0	0	1	1	1	1	1	0	0	0
M250	1	26.7	1	1	1	2	2	1	2	2	2	2	1	2	1	0	1	0	1	1	1	0	2	0	1	0	1	1	1	0	0	2	1	0	2	0	1	1	2	0	0	1	1	1	1	1	0	0	0
M251	1	27.2	1	1	1	2	2	1	2	2	2	2	1	2	1	0	1	0	1	1	1	0	2	0	1	0	1	1	1	0	0	2	1	0	2	0	1	1	2	0	0	1	1	1	1	1	0	0	0
M252	1	27.4	1	1	1	2	2	1	2	2	2	2	1	2	1	0	1	0	1	1	1	0	2	0	1	0	1	1	1	0	0	2	1	0	2	0	1	1	2	0	0	1	1	1	1	1	0	0	0
M253	1	27.4	1	1	1	2	2	1	2	2	2	2	1	2	1	0	1	0	1	1	1	0	2	0	1	0	1	1	1	0	0	2	1	0	2	0	1	1	2	0	0	1	1	1	1	1	0	0	0
M254	1	27.6	1	1	1	2	2	1	2	2	2	2	1	2	1	0	1	0	1	1	1	0	2	0	1	0	1	1	1	0	0	2	1	0	2	0	1	1	2	0	0	1	1	1	1	1	0	0	0
M255	1	27.7	1	1	1	2	2	1	2	2	2	2	1	2	1	0	1	0	1	1	1	0	2	0	1	0	1	1	1	0	0	2	1	0	2	0	1	1	2	0	0	1	1	1	1	1	0	0	0
M256	1	27.9	1	1	1	2	2	1	2	2	2	2	1	2	1	0	1	0	1	1	1	0	2	0	1	0	1	1	1	0	0	2	1	0	2	0	1	1	2	0	0	1	1	1	1	1	0	0	0
M257	1	28	1	1	1	2	2	1	2	2	2	2	1	2	1	0	1	0	1	1	1	0	2	0	1	0	1	2	1	0	0	2	1	0	2	0	1	1	2	0	0	1	1	1	1	1	0	0	0
M258	1	28	1	1	1	2	2	1	2	2	2	2	1	2	1	0	1	0	1	1	1	0	2	0	1	0	1	2	1	0	0	2	1	0	2	0	1	1	2	0	0	1	1	1	1	1	0	0	0
M259	1	28.1	1	1	1	2	2	1	2	2	2	2	1	2	1	0	1	0	1	1	1	0	2	0	1	0	1	2	1	0	0	2	1	0	2	0	1	1	2	0	0	1	1	1	1	1	0	0	0
M260	1	28.2	1	1	1	2	2	1	2	2	2	2	1	2	1	0	1	0	1	1	1	0	2	0	1	0	1	2	1	0	0	2	1	0	2	0	1	1	2	0	0	1	1	1	1	1	0	0	0
M261	1	28.3	1	1	1	2	2	1	2	2	2	2	1	2	1	0	1	0	1	1	1	0	2	0	1	0	1	2	1	0	0	2	1	0	2	0	1	1	2	0	0	1	1	1	1	1	0	0	0
M262	1	28.5	1	1	1	2	2	1	2	2	2	2	1	2	1	0	1	0	1	1	1	0	2	0	1	0	1	2	1	0	0	2	1	0	2	0	1	1	2	0	0	1	1	1	1	1	0	0	0
M263	1	28.6	1	1	1	2	2	1	2	2	2	2	1	2	1	0	1	0	1	1	1	0	2	0	1	0	1	2	1	0	0	2	1	0	2	0	1	1	2	0	0	1	1	1	1	1	0	0	0
M264	1	28.6	1	1	1	2	2	1	2	2	2	2	1	2	1	0	1	0	1	1	1	0	2	0	1	0	1	2	1	0	0	2	1	0	2	0	1	1	2	0	0	1	1	1	1	1	0	0	0
M265	1	28.6	1	1	1	2	2	1	2	2	2	2	1	2	1	0	1	0	1	1	1	0	2	0	1	0	1	2	1	0	0	2	1	0	2	0	1	1	2	0	0	1	1	1	1	1	0	0	0
M266	1	28.7	1	1	1	2	2	1	2	2	2	2	1	2	1	0	1	0	1	1	1	0	2	0	1	0	1	2	1	0	0	2	1	0	2	0	1	1	2	0	0	1	1	1	1	1	0	0	0
M267	1	28.8	1	1	1	2	2	1	2	2	2	2	1	2	1	0	1	0	1	1	1	0	2	0	1	0	1	2	1	0	0	2	1	0	2	0	1	1	2	0	0	1	1	1	1	1	0	0	0
M268	1	28.9	1	1	1	2	2	1	2	2	2	2	1	2	1	0	1	0	1	1	1	0	2	0	1	0	1	2	1	0	0	2	1	0	2	0	1	1	2	0	0	1	1	1	1	1	0	0	0
M269	1	29	1	1	1	2	2	1	2	2	2	2	1	2	1	0	1	0	1	1	1	0	2	0	1	0	1	2	1	0	0	2	1	0	2	0	1	1	2	0	0	1	1	1	1	1	0	0	0
M270	1	29.1	1	1	1	2	2	1	2	2	2	2	1	2	1	0	1	0	1	1	1	0	2	0	1	0	1	2	1	0	0	2	1	0	2	0	1	1	2	0	0	1	1	1	1	1	0	0	0
M271	1	29.3	1	1	1	2	2	1	2	2	2	2	1	2	1	0	1	0	1	1	1	0	2	0	1	0	1	2	1	0	0	2	1	0	2	0	1	1	2	0	0	1	1	1	1	1	0	0	0
M272	1	29.3	1	1	1	2	2	1	2	2	2	2	1	2	1	0	1	0	1	1	1	0	2	0	1	0	1	2	1	0	0	2	1	0	2	0	1	1	2	0	0	1	1	1	1	1	0	0	0
M273	1	29.5	1	1	1	2	2	1	2	2	2	2	1	2	1	0	1	0	1	1	1	0	2	0	1	0	1	2	1	0	0	2	1	0	2	0	1	1	2	0	0	1	1	1	1	1	0	0	0
M274	1	29.6	1	1	1	2	2	1	2	2	2	2	1	2	1	0	1	0	1	1	1	0	2	0	1	0	1	2	1	0	0	2	1	0	2	0	1	1	2	0	0	1	1	1	1	1	0	0	0
M275	1	29.7	1	1	1	2	2	1	2	2	2	2	1	2	1	0	1	0	1	1	1	0	2	0	1	0	1	2	1	0	0	2	1	0	2	0	1	1	2	0	0	1	1	1	1	1	0	0	0
M276	1	29.8	1	1	1	2	2	1	2	2	2	2	1	2	1	0	1	0	1	1	1	0	2	0	1	0	1	2	1	0	0	2	1	0	2	0	1	1	2	0	0	1	1	1	1	1	0	0	0
M277	1	29.9	1	1	1	2	2	1	2	2	2	2	1	2	1	0	1	0	1	1	1	0	2	0	1	0	1	2	1	1	0	2	1	0	2	0	1	1	2	0	0	1	1	1	1	1	0	0	0
M278	1	29.9	1	1	1	2	2	1	2	2	2	2	1	2	1	0	1	0	1	1	1	0	2	0	1	0	1	2	1	1	0	2	1	0	2	0	1	1	2	0	0	1	1	1	1	1	0	0	0
M279	1	29.9	1	1	1	2	2	1	2	2	2	2	1	2	1	0	1	0	1	1	1	0	2	0	1	0	1	2	1	1	0	2	1	0	2	0	1	1	2	0	0	1	1	1	1	1	0	0	0
M280	1	29.9	1	1	1	2	2	1	2	2	2	2	1	2	1	0	1	0	1	1	1	0	2	0	1	0	1	2	1	1	0	2	1	0	2	0	1	1	2	0	0	1	1	1	1	1	0	0	0
M281	1	30	1	1	1	2	2	1	2	2	2	2	1	2	1	0	1	0	1	1	1	0	2	0	1	0	1	2	1	1	0	2	1	0	2	0	1	1	2	0	0	1	1	1	1	1	0	0	0
M282	1	30	1	1	1	2	2	1	2	2	2	2	1	2	1	0	1	0	1	1	1	0	2	0	1	0	1	2	1	1	0	2	1	0	2	0	1	1	2	0	0	1	1	1	1	1	0	0	0
M283	1	30	1	1	1	2	2	1	2	2	2	2	1	2	1	0	1	0	1	1	1	0	2	0	1	0	1	2	1	1	0	2	1	0	2	0	1	1	2	0	0	1	1	1	1	1	0	0	0
M284	1	30.1	1	1	1	2	2	1	2	2	2	2	1	2	1	0	1	0	1	1	1	0	2	0	1	0	1	2	1	1	0	2	1	0	2	0	1	1	2	0	0	1	1	1	1	1	0	0	0
M285	1	30.1	1	1	1	2	2	1	2	2	2	2	1	2	1	0	1	0	1	1	1	0	2	0	1	0	1	2	1	1	0	2	1	0	2	0	1	1	2	0	0	1	1	1	1	1	0	0	0
M286	1	30.2	1	1	1	2	2	1	2	2	2	2	1	2	1	1	1	0	1	1	1	0	2	0	1	0	1	2	1	1	0	2	1	0	2	0	1	1	2	0	0	1	1	1	1	1	0	0	0
M287	1	30.3	1	1	1	2	2	1	2	2	2	2	1	2	1	1	1	0	1	1	1	0	2	0	1	0	1	2	1	1	0	2	1	0	2	0	1	1	2	0	0	1	1	1	1	1	0	0	0
M288	1	30.3	1	1	1	2	2	1	2	2	2	2	1	2	1	1	1	0	1	1	1	0	2	0	1	0	1	2	1	1	0	2	1	0	2	0	1	1	2	0	0	1	1	1	1	1	0	0	0
M289	1	30.5	1	1	1	2	2	1	2	2	2	2	1	2	1	1	1	0	1	1	1	0	2	0	1	0	1	2	1	1	0	2	1	0	2	0	1	1	2	0	0	1	1	1	1	1	0	0	0
M290	1	30.6	1	1	1	2	2	1	2	2	2	2	1	2	1	1	1	0	1	1	1	0	2	0	1	0	1	2	1	1	0	2	1	0	2	0	1	1	2	0	0	1	1	1	1	1	0	0	0
M291	1	30.7	1	1	1	2	2	1	2	2	2	2	1	2	1	1	1	0	1	1	1	0	2	0	1	0	1	2	1	1	0	2	1	0	2	0	1	1	2	0	0	1	1	1	1	1	0	0	0
M292	1	30.7	1	1	1	2	2	1	2	2	2	2	1	2	1	1	1	0	1	1	1	0	2	0	1	0	1	2	1	1	0	2	1	0	2	0	1	1	2	0	0	1	1	1	1	1	0	0	0
M293	1	31.1	1	1	1	2	2	1	2	2	2	2	1	2	1	0	1	0	1	1	1	0	2	0	1	0	1	2	1	1	0	2	1	0	2	0	1	1	2	0	0	1	1	1	2	1	0	0	0
M294	1	31.1	1	1	1	2	2	1	2	2	2	2	1	2	1	0	1	0	1	1	1	0	2	0	1	0	1	2	1	1	0	2	1	0	2	0	1	1	2	0	0	1	1	1	2	1	0	0	0
M295	1	31.4	1	1	1	2	2	1	2	2	2	2	1	2	1	0	1	0	1	1	1	0	2	0	1	0	1	2	1	1	0	2	1	0	2	0	1	1	2	0	0	1	1	1	2	1	0	0	0
M296	1	31.4	1	1	1	2	2	1	2	2	2	2	1	2	1	0	1	0	1	1	1	0	2	0	1	0	1	2	1	1	0	2	1	0	2	0	1	1	2	0	0	1	1	1	2	1	0	0	0
M297	1	31.4	1	1	1	2	2	1	2	2	2	2	1	2	1	0	1	0	1	1	1	0	2	0	1	0	1	2	1	1	0	2	1	0	2	0	1	1	2	0	0	1	1	1	2	1	0	0	0
M298	1	31.5	1	1	1	2	2	1	2	2	2	2	1	2	1	0	1	0	1	1	1	0	2	0	1	0	1	2	1	1	0	2	1	0	2	0	1	1	2	0	0	1	1	1	2	1	0	0	0
M299	1	31.5	1	1	1	2	2	1	2	2	2	2	1	2	1	0	1	0	1	1	1	0	2	0	1	0	1	2	1	1	0	2	1	0	2	0	1	1	2	0	0	1	1	1	2	1	0	0	0
M300	1	31.6	1	1	1	2	2	1	2	2	2	2	1	2	1	0	1	0	1	1	1	0	2	0	1	0	1	2	1	1	0	2	1	0	2	0	1	1	2	0	0	1	1	1	2	1	0	0	0
M301	1	31.6	1	1	1	2	2	1	2	2	2	2	1	2	1	0	1	0	1	1	1	0	2	0	1	0	1	2	1	1	0	2	1	0	2	0	1	1	2	0	0	1	1	1	2	1	0	0	0
M302	1	31.8	1	1	1	2	2	1	2	2	2	2	1	2	1	0	1	0	1	1	1	0	2	0	1	0	1	2	1	1	0	2	1	0	2	0	1	1	2	0	0	1	1	1	2	1	0	0	0
M303	1	31.9	1	1	1	2	2	1	2	2	2	2	1	2	1	0	1	0	1	1	1	0	2	0	1	0	1	2	1	1	0	2	1	0	2	0	1	1	2	0	0	1	1	1	2	1	0	0	0
M304	1	31.9	1	1	1	2	2	1	2	2	2	2	1	2	1	0	1	0	1	1	1	0	2	0	1	0	1	2	1	1	0	2	1	0	2	0	1	1	2	0	0	1	1	1	2	1	0	0	0
M305	1	31.9	1	1	1	2	2	1	2	2	2	2	1	2	1	0	1	0	1	1	1	0	2	0	1	0	1	2	1	1	0	2	1	0	2	0	1	1	2	0	0	1	1	1	2	1	0	0	0
M306	1	32	1	1	1	2	2	1	2	2	2	2	1	2	1	0	1	0	1	1	1	0	2	0	1	0	1	2	1	1	0	2	1	0	2	0	1	1	2	0	0	1	1	1	2	1	0	0	0
M307	1	32.1	1	1	1	2	2	1	2	2	2	2	1	2	1	0	1	0	1	1	1	0	2	0	1	0	1	2	1	1	0	2	1	0	2	0	1	1	2	0	0	1	1	1	2	1	0	0	0
M308	1	32.2	1	1	1	2	2	1	2	2	2	2	1	2	1	0	1	0	1	1	1	0	2	0	1	0	1	2	1	1	0	2	1	0	2	0	1	1	2	0	0	1	1	1	2	1	0	0	0
M309	1	32.2	1	1	1	2	2	1	2	2	2	2	1	2	1	0	1	0	1	1	1	0	2	0	1	0	1	2	1	1	0	2	1	0	2	0	1	1	2	0	0	1	1	1	2	1	0	0	0
M310	1	32.3	1	1	1	2	2	1	2	2	2	2	1	2	1	0	1	0	1	1	1	0	2	0	1	0	1	2	1	1	0	2	1	0	2	0	1	1	2	0	0	1	1	1	2	1	0	0	0
M311	1	32.4	1	1	1	2	2	1	2	2	2	2	1	2	1	0	1	0	1	1	1	0	2	0	1	0	1	2	1	1	0	2	1	0	2	0	1	1	2	0	0	1	1	1	2	1	0	0	0
M312	1	32.5	1	1	1	2	2	1	2	2	2	2	1	2	1	0	1	0	1	1	1	0	2	0	1	0	1	2	1	1	0	2	1	0	2	0	1	1	2	0	0	1	1	1	2	1	0	0	0
M313	1	32.5	1	1	1	2	2	1	2	2	2	2	1	2	1	0	1	0	1	1	1	0	2	0	1	0	1	2	1	1	0	2	1	0	2	0	1	1	2	0	0	1	1	1	2	1	0	0	0
M314	1	32.6	1	1	1	2	2	1	2	2	2	2	1	2	1	0	1	0	1	1	1	0	2	0	1	0	1	2	1	1	0	2	1	0	2	0	1	1	2	0	0	1	1	1	2	1	0	0	0
M315	1	32.7	1	1	1	2	2	1	2	2	2	2	1	2	1	0	1	0	1	1	1	0	2	0	1	0	1	2	1	1	0	2	1	0	2	0	1	1	2	0	0	1	1	1	2	1	0	0	0
M316	1	32.7	1	1	1	2	2	1	2	2	2	2	1	2	1	0	1	0	1	1	1	0	2	0	1	0	1	2	1	1	0	2	1	0	2	0	1	1	2	0	0	1	1	1	2	1	0	0	0
M317	1	32.9	1	1	1	2	2	1	2	2	2	2	1	2	1	0	1	0	1	1	1	0	2	0	1	0	1	2	1	1	0	2	1	0	2	0	1	1	2	0	0	1	1	1	2	1	0	0	0
M318	1	33	1	1	1	2	2	1	2	2	2	2	1	2	1	0	1	0	1	1	1	0	2	0	1	0	1	2	1	1	0	2	1	0	2	0	1	1	2	0	0	1	1	1	2	1	0	0	0
M319	1	33	1	1	1	2	2	1	2	2	2	2	1	2	1	0	1	0	1	1	1	0	2	0	1	0	1	2	1	1	0	2	1	0	2	0	1	1	2	0	0	1	1	1	2	1	0	0	0
M320	1	33.1	1	1	1	2	2	1	2	2	2	2	1	2	1	0	1	0	1	1	1	0	2	0	1	0	1	2	1	1	0	2	1	0	2	0	1	1	2	0	0	1	1	1	2	1	0	0	0
M321	1	33.1	1	1	1	2	2	1	2	2	2	2	1	2	1	0	1	0	1	1	1	0	2	0	1	0	1	2	1	1	0	2	1	0	2	0	1	1	2	0	0	1	1	1	2	1	0	0	0
M322	1	33.2	1	1	1	2	2	1	2	2	2	2	1	2	1	0	1	0	1	1	1	0	2	0	1	0	1	2	1	1	0	2	1	0	2	0	1	1	2	0	0	1	1	1	2	1	0	0	0
M323	1	33.3	1	1	1	2	2	1	2	2	2	2	1	2	1	0	1	0	1	1	1	0	2	0	1	0	1	2	1	1	0	2	1	0	2	0	1	1	2	0	0	1	1	1	2	1	0	0	0
M324	1	33.4	1	1	1	2	2	1	2	2	2	2	1	2	1	0	1	0	1	1	1	0	2	0	1	0	1	2	1	1	0	2	1	0	2	0	1	1	2	0	0	1	1	1	2	1	0	0	0
M325	1	33.5	1	1	1	2	2	1	2	2	2	2	1	2	1	0	1	0	1	1	1	0	2	0	1	0	1	2	1	1	0	2	1	0	2	0	1	1	2	0	0	1	1	1	2	1	0	0	0
M326	1	33.6	1	1	1	2	2	1	2	2	2	2	1	2	1	0	1	0	1	1	1	0	2	0	1	0	1	2	1	1	0	2	1	0	2	0	1	1	2	0	0	1	1	1	2	1	0	0	0
M327	1	33.7	1	1	1	2	2	1	2	2	2	2	1	2	1	0	1	0	1	1	1	0	2	0	1	0	1	2	1	1	0	2	1	0	2	0	1	1	2	0	0	1	1	1	2	1	0	0	0
M328	1	34	1	1	1	2	2	1	2	2	2	2	1	2	1	0	1	0	1	1	1	0	2	0	1	0	1	2	1	1	0	2	1	0	2	0	1	1	2	0	0	1	1	1	2	1	0	0	0
M329	1	34	1	1	1	2	2	1	2	2	2	2	1	2	1	0	1	0	1	1	1	0	2	0	1	0	1	2	1	1	0	2	1	0	2	0	1	1	2	0	0	1	1	1	2	1	0	0	0
M330	1	34.2	1	1	1	2	2	1	2	2	2	2	1	2	1	0	1	0	1	1	1	0	2	0	1	0	1	2	1	1	0	2	1	0	2	0	1	1	2	0	0	1	1	1	2	1	0	0	0
M331	1	34.3	1	1	1	2	2	1	2	2	2	2	1	2	1	0	1	0	1	1	1	0	2	0	1	0	1	2	1	1	0	2	1	0	2	0	1	1	2	0	0	1	1	1	2	1	0	0	0
M332	1	34.4	1	1	1	2	2	1	2	2	2	2	1	2	1	0	1	0	1	1	1	0	2	0	1	0	1	2	1	1	0	2	1	0	2	0	1	1	2	0	0	1	1	1	2	1	0	0	0
M333	1	34.5	1	1	1	2	2	1	2	2	2	2	1	2	1	0	1	0	1	1	1	0	2	0	1	0	1	2	1	1	0	2	1	0	2	0	1	1	2	0	0	1	1	1	2	1	0	0	0
M334	1	34.5	1	1	1	2	2	1	2	2	2	2	1	2	1	0	1	0	1	1	1	0	2	0	1	0	1	2	1	1	0	2	1	0	2	0	1	1	2	0	0	1	1	1	2	1	0	0	0
M335	1	34.5	1	1	1	2	2	1	2	2	2	2	1	2	1	0	1	0	1	1	1	0	2	0	1	0	1	2	1	1	0	2	1	0	2	0	1	1	2	0	0	1	1	1	2	1	0	0	0
M336	1	34.6	1	1	1	2	2	1	2	2	2	2	1	2	1	0	1	0	1	1	1	0	2	0	1	0	1	2	1	1	0	2	1	0	2	0	2	1	2	0	0	1	1	1	2	1	0	0	0
M337	1	34.8	1	1	1	2	2	1	2	2	2	2	1	2	1	0	1	0	1	1	1	0	2	0	1	0	1	2	1	1	0	2	1	0	2	0	2	1	2	0	0	1	1	1	2	1	0	0	0
M338	1	34.9	1	1	1	2	2	1	2	2	2	2	1	2	1	0	1	0	1	1	1	0	2	0	1	0	1	2	1	1	0	2	1	0	2	0	2	1	2	0	0	1	1	1	2	1	0	0	0
M339	1	35	1	1	1	2	2	1	2	2	2	2	1	2	1	0	1	0	1	1	1	0	2	0	1	0	1	2	1	1	0	2	1	0	2	0	2	1	2	0	0	1	1	1	2	1	0	0	0
M340	1	35.1	1	1	1	2	2	1	2	2	2	2	1	2	1	0	1	0	1	1	1	0	2	0	1	0	1	2	1	1	0	2	1	0	2	0	2	1	2	0	0	1	1	1	2	1	0	0	0
M341	1	35.3	1	1	1	2	2	1	2	2	2	2	1	2	1	0	1	0	1	1	1	0	2	0	1	0	1	2	2	1	0	2	1	0	2	0	2	1	2	0	0	1	1	1	2	1	0	0	0
M342	1	35.3	1	1	1	2	2	1	2	2	2	2	1	2	1	0	1	0	1	1	1	0	2	0	1	0	1	2	2	1	0	2	1	0	2	0	2	1	2	0	0	1	1	1	2	1	0	0	0
M343	1	35.4	1	1	1	2	2	1	2	2	2	2	1	2	1	0	1	0	1	1	1	0	2	0	1	0	1	2	2	1	0	2	1	0	2	0	2	1	2	0	0	1	1	1	2	1	0	0	0
M344	1	35.4	1	1	1	2	2	1	2	2	2	2	1	2	1	0	1	0	1	1	1	0	2	0	1	0	1	2	2	1	0	2	1	0	2	0	2	1	2	0	0	1	1	1	2	1	0	0	0
M345	1	35.4	1	1	1	2	2	1	2	2	2	2	1	2	1	0	1	0	1	1	1	0	2	0	1	0	1	2	2	1	0	2	1	0	2	0	2	1	2	0	0	1	1	1	2	1	0	0	0
M346	1	35.5	1	1	1	2	2	1	2	2	2	2	1	2	1	0	1	0	1	1	1	0	2	0	1	0	1	2	2	1	0	2	1	0	2	0	2	1	2	0	0	1	1	1	2	1	0	0	0
M347	1	35.5	1	1	1	2	2	1	2	2	2	2	1	2	1	0	1	0	1	1	1	0	2	0	1	0	1	2	2	1	0	2	1	0	2	0	2	1	2	0	0	1	1	1	2	1	0	0	0
M348	1	35.7	1	1	1	2	2	1	2	2	2	2	1	2	1	0	1	0	1	1	1	0	2	0	1	0	1	2	2	1	0	2	1	0	2	0	2	1	2	0	0	1	1	1	2	1	0	0	0
M349	1	35.9	1	1	1	2	2	1	2	2	2	2	1	2	1	0	1	0	1	1	1	0	2	0	1	0	1	2	2	1	0	2	1	0	2	0	2	1	2	0	0	1	1	1	2	1	0	0	0
M350	1	36	1	1	1	2	2	1	2	2	2	2	1	2	1	0	1	0	1	1	1	0	2	0	1	0	1	2	2	1	0	2	1	0	2	0	2	1	2	0	0	1	1	1	2	1	0	0	0
M351	1	36.1	1	1	1	2	2	1	2	2	2	2	1	2	1	0	1	0	1	1	1	0	2	0	1	0	1	2	2	1	0	2	1	0	2	0	2	1	2	0	0	1	1	1	2	1	0	0	0
M352	1	36.5	1	1	1	2	2	1	2	2	2	2	1	2	1	0	1	0	1	1	1	0	2	0	1	0	1	2	2	1	0	2	1	0	2	0	2	1	2	0	1	1	1	1	2	1	0	0	0
M353	1	36.5	1	1	1	2	2	1	2	2	2	2	1	2	1	0	1	0	1	1	1	0	2	0	1	0	1	2	2	1	0	2	1	0	2	0	2	1	2	0	1	1	1	1	2	1	0	0	0
M354	1	36.7	2	1	1	2	2	1	2	2	2	2	1	2	1	0	1	0	1	1	1	0	2	0	2	0	1	2	2	1	0	2	1	0	2	0	2	1	2	0	1	1	1	1	2	1	0	0	0
M355	1	37	2	1	1	2	2	1	2	2	2	2	1	2	1	0	1	0	1	1	1	0	2	0	2	0	1	2	2	1	0	2	1	0	2	0	2	1	2	0	1	1	1	1	2	1	0	0	0
M356	1	37.1	2	1	1	2	2	1	2	2	2	2	1	2	1	0	1	0	1	1	1	0	2	0	2	0	1	2	2	1	0	2	1	0	2	0	2	1	2	0	1	1	1	1	2	1	0	0	0
M357	1	37.2	2	1	1	2	2	1	2	2	1	2	1	2	1	0	1	0	1	1	1	0	2	0	2	0	1	2	2	1	0	2	1	0	1	0	2	1	2	0	1	1	1	1	2	1	0	0	0
M358	1	37.4	2	1	1	2	2	1	2	2	1	2	1	2	1	0	1	0	1	1	1	0	2	0	2	0	1	2	2	1	0	2	1	0	1	0	2	1	2	0	1	1	1	1	2	1	0	0	0
M359	1	37.4	2	1	1	2	2	1	2	2	1	2	1	2	1	0	1	0	1	1	1	0	2	0	2	0	1	2	2	1	0	2	1	0	1	0	2	1	2	0	1	1	1	1	2	1	0	0	0
M360	1	37.5	2	1	1	2	2	1	2	2	1	2	1	2	1	0	1	0	1	1	1	0	2	0	2	0	1	2	2	1	0	2	1	0	1	0	2	1	2	0	1	1	1	1	2	1	0	0	0
M361	1	37.6	2	1	1	2	2	1	2	2	1	2	1	2	1	0	1	0	1	1	1	0	2	0	2	0	1	2	2	1	0	2	1	0	1	0	2	1	2	0	1	1	1	1	2	1	0	0	0
M362	1	37.7	2	1	1	2	2	1	2	2	1	2	1	2	1	0	1	0	1	1	1	0	2	0	2	0	1	2	2	1	0	2	1	0	1	0	2	1	2	0	1	1	1	1	2	1	0	0	0
M363	1	37.7	2	1	1	2	2	1	2	2	1	2	1	2	1	0	1	0	1	1	1	0	2	0	2	0	1	2	2	1	0	2	1	0	1	0	2	1	2	0	1	1	1	1	2	1	0	0	0
M364	1	37.9	2	1	1	2	2	1	2	2	1	2	1	2	1	0	1	0	1	1	1	0	2	0	2	0	1	2	2	1	0	2	1	0	1	0	2	1	2	0	1	1	1	1	2	1	0	0	0
M365	1	38.1	2	1	1	2	2	1	2	2	1	2	1	2	1	0	1	0	1	1	1	0	2	0	2	0	1	2	2	1	0	2	1	0	1	0	2	1	2	0	1	1	1	1	2	1	0	0	0
M366	1	38.2	2	1	1	2	2	1	2	2	1	2	1	2	1	0	1	0	1	1	1	0	2	0	2	0	1	2	2	1	0	2	1	0	1	0	2	1	2	0	1	1	1	1	2	1	0	0	0
M367	1	38.4	2	1	1	2	2	1	2	2	1	2	1	2	1	0	1	0	1	1	1	0	2	0	2	0	1	2	2	1	0	2	1	0	1	0	2	1	2	0	1	1	1	1	2	1	0	0	0
M368	1	38.5	2	1	1	2	2	1	2	2	1	2	1	2	1	0	1	0	1	1	1	0	2	0	2	0	1	2	2	1	0	2	1	0	1	0	2	1	2	0	1	1	1	1	2	1	0	0	0
M369	1	38.6	2	1	1	2	2	1	2	2	1	2	1	2	1	0	1	0	1	1	1	0	2	0	2	0	1	2	2	1	0	2	1	0	1	0	2	1	2	0	1	1	1	1	2	1	0	0	0
M370	1	38.6	2	1	1	2	2	1	2	2	1	2	1	2	1	0	1	0	1	1	1	0	2	0	2	0	1	2	2	1	0	2	1	0	1	0	2	1	2	0	1	1	1	1	2	1	0	0	0
M371	1	38.6	2	1	1	2	2	1	2	2	1	2	1	2	1	0	1	0	1	1	1	0	2	0	2	0	1	2	2	1	0	2	1	0	1	0	2	1	2	0	1	1	1	1	2	1	0	0	0
M372	1	38.6	2	1	1	2	2	1	2	2	1	2	1	2	1	0	1	0	1	1	1	0	2	0	2	0	1	2	2	1	0	2	1	0	1	0	2	1	2	0	1	1	1	1	2	1	0	0	0
M373	1	38.7	2	1	1	2	2	1	2	2	1	2	1	2	1	0	1	0	1	1	1	0	2	0	2	0	1	2	2	1	0	2	1	0	1	0	2	1	2	0	1	1	1	1	2	1	0	0	0
M374	1	38.8	2	1	1	2	2	1	2	2	1	2	1	2	1	0	1	0	1	1	1	0	2	0	2	0	1	2	2	1	0	2	1	0	1	0	2	1	2	0	1	1	1	1	2	1	0	0	0
M375	1	38.9	2	1	1	2	2	1	2	2	1	2	1	2	1	0	1	0	1	1	1	0	2	0	2	0	1	2	2	1	0	2	1	0	1	0	2	1	2	0	1	1	1	1	2	1	0	0	0
M376	1	38.9	2	1	1	2	2	1	2	2	1	2	1	2	1	0	1	0	1	1	1	0	2	0	2	0	1	2	2	1	0	2	1	0	1	0	2	1	2	0	1	1	1	1	2	1	0	0	0
M377	1	39	2	1	1	2	2	1	2	2	1	2	1	2	1	0	1	0	1	1	1	0	2	0	2	0	1	2	2	1	0	2	1	0	1	0	2	1	2	0	1	1	1	1	2	1	0	0	0
M378	1	39.1	2	1	1	2	2	1	2	2	1	2	1	2	1	0	1	0	1	1	1	0	2	0	2	0	1	2	2	1	0	2	1	0	1	0	2	1	2	0	1	1	1	1	2	1	0	0	0
M379	1	39.1	2	1	1	2	2	1	2	2	1	2	1	2	1	0	1	0	1	1	1	0	2	0	2	0	1	2	2	1	0	2	1	0	1	0	2	1	2	0	1	1	1	1	2	1	0	0	0
M380	1	39.4	2	1	1	2	2	1	2	2	1	2	1	2	1	0	1	0	1	1	1	0	2	0	2	0	1	2	2	1	0	2	1	0	1	0	2	1	2	0	1	1	1	1	2	1	0	0	0
M381	1	39.5	2	1	1	2	2	1	2	2	1	2	1	2	1	0	1	0	1	1	1	0	2	0	2	0	1	2	2	1	0	2	1	0	1	0	2	1	2	0	1	1	1	1	2	1	0	0	0
M382	1	39.7	2	1	1	2	2	1	2	2	1	2	1	2	1	0	1	0	1	1	1	0	2	0	2	0	1	2	2	1	0	2	1	0	1	0	2	1	2	0	1	1	1	1	2	1	0	0	0
M383	1	40.1	2	1	2	2	2	1	2	2	1	2	1	2	1	0	1	0	1	1	1	0	2	0	2	0	1	2	2	1	0	2	1	0	1	0	2	1	2	0	1	1	1	1	2	1	0	0	0
M384	1	40.1	2	1	2	2	2	1	2	2	1	2	1	2	1	0	1	0	1	1	1	0	2	0	2	0	1	2	2	1	0	2	1	0	1	0	2	1	2	0	1	1	1	1	2	1	0	0	0
M385	1	40.2	2	1	2	2	2	1	2	2	1	2	1	2	1	0	1	0	1	1	1	0	2	0	2	0	1	2	2	1	0	2	1	0	1	0	2	1	2	0	1	1	1	1	2	1	0	0	0
M386	1	40.5	2	1	2	2	2	1	2	2	1	2	1	2	1	0	1	0	1	1	1	0	2	0	2	0	1	2	2	1	0	2	1	0	1	0	2	1	2	0	1	1	1	1	2	1	0	0	0
M387	1	40.6	2	1	2	2	2	1	2	1	1	2	1	2	1	0	1	0	1	1	1	0	2	0	2	0	1	2	2	1	0	2	1	0	1	0	2	1	2	0	1	1	1	1	2	1	0	0	0
M388	1	40.6	2	1	2	2	2	1	2	1	1	2	1	2	1	0	1	0	1	1	1	0	2	0	2	0	1	2	2	1	0	2	1	0	1	0	2	1	2	0	1	1	1	1	2	1	0	0	0
M389	1	40.7	2	1	2	2	2	1	2	1	1	2	1	2	1	0	1	0	1	1	1	0	2	0	2	0	1	2	2	1	0	2	1	0	1	0	2	1	2	0	1	1	1	1	2	1	0	0	0
M390	1	40.9	2	1	2	2	2	1	2	1	1	2	1	2	1	0	1	0	1	1	1	0	2	0	2	0	1	2	2	1	0	2	1	0	1	0	2	1	2	0	1	1	1	1	2	1	0	0	0
M391	1	41.1	2	1	2	2	2	1	2	1	1	2	1	2	1	0	1	0	1	1	1	0	2	0	2	0	1	2	2	1	0	2	1	0	1	0	2	1	2	0	1	1	1	1	2	1	0	0	0
M392	1	41.2	2	1	2	2	2	1	2	1	1	2	1	2	1	0	1	0	1	1	1	0	2	0	2	0	1	2	2	1	0	2	1	0	1	0	2	1	2	0	1	1	1	1	2	1	0	0	0
M393	1	41.5	2	1	2	2	2	1	2	1	1	2	1	2	1	0	1	0	1	1	1	0	2	0	2	0	1	2	2	1	0	2	1	0	1	0	2	1	2	0	1	1	1	1	2	1	0	0	0
M394	1	41.6	2	1	2	2	2	1	2	1	1	2	1	2	1	0	1	0	1	1	1	0	2	0	2	0	1	2	2	1	0	2	1	0	1	0	2	1	2	0	1	1	1	1	2	1	0	0	0
M395	1	41.6	2	1	2	2	2	1	2	1	1	2	1	2	1	0	1	0	1	1	1	0	2	0	2	0	1	2	2	1	0	2	1	0	1	0	2	1	2	0	1	1	1	1	2	1	0	0	0
M396	1	41.8	2	1	2	2	2	1	2	1	1	2	1	2	1	0	1	0	1	1	1	0	2	0	2	0	1	2	2	1	0	2	1	0	1	0	2	1	2	0	1	1	1	1	2	1	0	0	0
M397	1	42.2	2	1	2	2	2	1	2	1	1	2	1	2	1	0	1	0	1	1	1	0	2	0	2	0	1	2	2	1	0	2	1	0	1	0	2	1	2	0	1	1	1	1	2	1	0	0	0
M398	1	42.2	2	1	2	2	2	1	2	1	1	2	1	2	1	0	1	0	1	1	1	0	2	0	2	0	1	2	2	1	0	2	1	0	1	0	2	1	2	0	1	1	1	1	2	1	0	0	0
M399	1	42.3	2	1	2	2	2	1	2	1	1	2	1	2	1	0	1	0	1	1	1	0	2	0	2	0	1	2	2	1	0	2	1	0	1	0	2	1	2	0	1	1	1	1	2	1	0	0	0
M400	1	42.3	2	1	2	2	2	1	2	1	1	2	1	2	1	0	1	0	1	1	1	0	2	0	2	0	1	2	2	1	0	2	1	0	1	0	2	1	2	0	1	1	1	1	2	1	0	0	0
M401	1	42.4	2	1	2	2	2	1	2	1	1	2	1	2	1	0	1	0	1	1	1	0	2	0	2	0	1	2	2	1	0	2	1	0	1	0	2	1	2	0	1	1	1	1	2	1	0	0	0
M402	1	42.5	2	1	2	2	2	1	2	1	1	2	1	2	1	0	1	0	1	1	1	0	2	0	2	0	1	2	2	1	0	2	1	0	1	0	2	1	2	0	1	1	1	1	2	1	0	0	0
M403	1	42.5	2	1	2	2	2	1	2	1	1	2	1	2	1	0	1	0	1	1	1	0	2	0	2	0	1	2	2	1	0	2	1	0	1	0	2	1	2	0	1	1	1	1	2	1	0	0	0
M404	1	42.6	2	1	2	2	2	1	2	1	1	2	1	2	1	0	1	0	1	1	1	0	2	0	2	0	1	2	2	1	0	2	1	0	1	0	2	1	2	0	1	1	1	1	2	1	0	0	0
M405	1	42.7	2	1	2	2	2	1	2	1	1	2	1	2	1	0	1	0	1	1	1	0	2	0	2	0	1	2	2	1	0	2	1	0	1	0	2	1	2	0	1	1	1	1	2	1	0	0	0
M406	1	42.7	2	1	2	2	2	1	2	1	1	2	1	2	1	0	1	0	1	1	1	0	2	0	2	0	1	2	2	1	0	2	1	0	1	0	2	1	2	0	1	1	1	1	2	1	0	0	0
M407	1	42.7	2	1	2	2	2	1	2	1	1	2	1	2	1	0	1	0	1	1	1	0	2	0	2	0	1	2	2	1	0	2	1	0	1	0	2	1	2	0	1	1	1	1	2	1	0	0	0
M408	1	42.8	2	1	2	2	2	1	2	1	1	2	1	2	1	0	1	0	1	1	2	0	2	0	2	0	1	2	2	1	0	2	1	0	1	0	2	1	2	0	1	1	1	1	2	1	0	0	0
M409	1	42.9	2	1	2	2	2	1	2	1	1	2	1	2	1	0	1	0	1	1	2	0	2	0	2	0	1	2	2	1	0	2	1	0	1	0	2	1	2	0	1	1	1	1	2	1	0	0	0
M410	1	42.9	2	1	2	2	2	1	2	1	1	2	1	2	1	0	1	0	1	1	2	0	2	0	2	0	1	2	2	1	0	2	1	0	1	0	2	1	2	0	1	1	1	1	2	1	0	0	0
M411	1	43.2	2	1	2	2	2	1	2	1	1	2	1	2	1	0	1	0	1	1	2	0	2	0	2	0	1	2	2	1	0	2	1	0	1	0	2	1	2	0	1	1	1	1	2	1	0	0	0
M412	1	43.4	2	1	2	2	2	1	2	1	1	2	1	2	1	0	1	0	1	1	2	0	2	0	2	0	1	2	2	1	0	2	1	0	1	0	2	1	2	0	1	1	1	1	2	1	0	0	0
M413	1	43.4	2	1	2	2	2	1	2	1	1	2	1	2	1	0	1	0	1	1	2	0	2	0	2	0	1	2	2	1	0	2	1	0	1	0	2	1	2	0	1	1	1	1	2	1	0	0	0
M414	1	43.6	2	1	2	2	2	1	2	1	1	2	1	2	1	0	1	0	1	1	2	0	2	0	2	0	1	2	2	1	0	2	1	0	1	0	2	1	2	0	1	1	1	1	2	1	0	0	0
M415	1	43.6	2	1	2	2	2	1	2	1	1	2	1	2	1	0	1	0	1	1	2	0	2	0	2	0	1	2	2	1	0	2	1	0	1	0	2	1	2	0	1	1	1	1	2	1	0	0	0
M416	1	43.6	2	1	2	2	2	1	2	1	1	2	1	2	1	0	1	0	1	1	2	0	2	0	2	0	1	2	2	1	0	2	1	0	1	0	2	1	2	0	1	1	1	1	2	1	0	0	0
M417	1	43.8	2	1	2	2	2	1	2	1	1	2	1	2	1	0	1	0	1	1	2	0	2	0	2	0	1	2	2	1	0	2	1	0	1	0	2	1	2	0	1	1	1	1	2	1	0	0	0
M418	1	44	2	1	2	2	2	1	2	1	1	2	1	2	1	0	1	0	1	1	2	0	2	0	2	0	1	2	2	1	0	2	1	0	1	0	2	1	2	0	1	1	1	1	2	1	0	0	0
M419	1	44.1	2	1	2	2	2	1	2	1	1	2	1	2	1	0	1	0	1	1	2	0	2	0	2	0	1	2	2	1	0	2	1	0	1	0	2	1	2	0	1	1	1	1	2	1	0	0	0
M420	1	44.2	2	1	2	2	2	1	2	1	1	2	1	2	1	0	1	0	1	1	2	0	2	0	2	0	1	2	2	1	0	2	1	0	1	0	2	1	2	0	1	1	1	1	2	1	0	0	0
M421	1	44.2	2	1	2	2	2	1	2	1	1	2	1	2	1	0	1	0	1	1	2	0	2	0	2	0	1	2	2	1	0	2	1	0	1	0	2	1	2	0	1	1	1	1	2	1	0	0	0
M422	1	44.3	2	1	2	2	2	1	2	1	1	2	1	2	1	0	1	0	1	1	2	0	2	0	2	0	1	2	2	1	0	2	1	0	1	0	2	1	2	0	1	1	1	1	2	1	0	0	0
M423	1	44.5	2	1	2	2	2	1	2	1	1	2	1	2	1	0	1	0	1	1	2	0	2	0	2	0	1	2	2	1	0	2	1	0	1	0	2	1	2	0	1	1	1	1	2	1	0	0	0
M424	1	44.6	2	1	2	2	2	1	2	1	1	2	1	2	1	0	1	0	1	1	2	0	2	0	2	0	1	2	2	1	0	2	1	0	1	0	2	1	2	0	1	1	1	1	2	1	0	0	0
M425	1	44.7	2	1	2	2	2	1	2	1	1	2	1	2	1	0	1	0	1	1	2	0	2	0	2	0	1	2	2	1	0	2	1	0	1	0	2	1	2	0	1	1	1	1	2	1	0	0	0
M426	1	44.9	2	1	2	2	2	1	2	1	1	2	0	2	1	0	1	0	1	1	2	0	2	0	2	0	1	2	2	1	0	2	1	0	1	0	2	1	2	0	1	1	1	1	2	1	0	0	0
M427	1	45.1	2	1	2	2	2	1	2	1	1	2	0	2	1	0	1	0	1	1	2	0	2	0	2	0	1	2	2	1	0	2	1	0	1	0	2	1	2	0	1	1	1	1	2	1	0	0	0
M428	1	45.2	2	1	2	2	2	1	2	1	1	2	0	2	1	0	1	0	1	1	2	0	2	0	2	0	1	2	2	1	0	2	1	0	1	0	2	1	2	0	1	1	1	1	2	1	0	0	0
M429	1	45.4	2	1	2	2	2	1	2	1	1	2	0	2	1	0	1	0	1	1	2	0	2	0	2	0	1	2	2	1	0	2	1	0	1	0	2	1	2	0	1	1	1	1	2	1	0	0	0
M430	1	45.6	2	1	2	2	2	1	2	1	1	2	0	2	1	0	1	0	1	1	2	0	2	0	2	0	1	2	2	1	0	2	1	0	1	0	2	1	2	0	1	1	1	1	2	1	0	0	0
M431	1	46	2	1	2	2	2	1	2	1	0	2	0	2	1	0	1	0	1	1	2	0	2	0	2	0	1	2	2	1	0	2	1	0	1	0	2	1	2	0	1	1	1	1	2	1	0	0	0
M432	1	46.2	2	1	2	2	2	1	2	1	0	2	0	2	1	0	1	0	1	1	2	0	2	0	2	0	1	2	2	1	0	2	1	0	1	0	2	1	2	0	1	1	1	1	2	1	0	0	0
M433	1	46.2	2	1	2	2	2	1	2	1	0	2	0	2	1	0	1	0	1	1	2	0	2	0	2	0	1	2	2	1	0	2	1	0	1	0	2	1	2	0	1	1	1	1	2	1	0	0	0
M434	1	46.3	2	1	2	2	2	1	2	1	0	2	0	2	1	0	1	0	1	1	2	0	2	0	2	0	1	2	2	1	0	2	1	0	1	0	2	1	2	0	1	1	1	1	2	1	0	0	0
M435	1	46.5	2	1	2	2	2	1	2	1	0	2	0	2	1	0	1	0	1	1	2	0	2	0	2	0	1	2	2	1	0	2	1	0	1	0	2	1	2	0	1	1	1	1	2	1	0	0	0
M436	1	46.6	2	1	2	2	2	1	2	1	0	2	0	2	1	0	1	0	1	1	2	0	2	0	2	0	1	2	2	1	0	2	1	0	1	0	2	1	2	0	1	1	1	1	2	1	0	0	0
M437	1	46.6	2	1	2	2	2	1	2	1	0	2	0	2	1	0	1	0	1	1	2	0	2	0	2	0	1	2	2	1	0	2	1	0	1	0	2	1	2	0	1	1	1	1	2	1	0	0	0
M438	1	46.7	2	1	2	2	2	1	2	1	0	2	0	2	1	0	1	0	1	1	2	0	2	0	2	0	1	2	2	1	0	2	1	0	1	0	2	1	2	0	1	1	1	1	2	1	0	0	0
M439	1	46.8	2	1	2	2	2	1	2	1	0	2	0	2	1	0	1	0	1	1	2	0	2	0	2	0	1	2	2	1	0	2	1	0	1	0	2	1	2	0	1	1	1	1	2	1	0	0	0
M440	1	47	2	1	2	2	2	1	2	1	0	2	0	2	1	0	1	0	1	1	2	0	2	0	2	0	1	2	2	1	0	2	1	0	1	0	2	1	2	0	1	1	1	1	2	1	0	0	0
M441	1	47	2	1	2	2	2	1	2	1	0	2	0	2	1	0	1	0	1	1	2	0	2	0	2	0	1	2	2	1	0	2	1	0	1	0	2	1	2	0	1	1	1	1	2	1	0	0	0
M442	1	47	2	1	2	2	2	1	2	1	0	2	0	2	1	0	1	0	1	1	2	0	2	0	2	0	1	2	2	1	0	2	1	0	1	0	2	1	2	0	1	1	1	1	2	1	0	0	0
M443	1	47.1	2	1	2	2	2	1	2	1	0	2	0	2	1	0	1	0	1	1	2	0	2	0	2	0	1	2	2	1	0	2	1	0	1	0	2	1	2	0	1	1	1	1	2	1	0	0	0
M444	1	47.1	2	1	2	2	2	1	2	1	0	2	0	2	1	0	1	0	1	1	2	0	2	0	2	0	1	2	2	1	0	2	1	0	1	0	2	1	2	0	1	1	1	1	2	1	0	0	0
M445	1	47.2	2	1	2	2	2	1	2	1	0	2	0	2	1	0	1	0	1	1	2	0	2	0	2	0	1	2	2	1	0	2	1	0	1	0	2	1	2	0	1	1	1	1	2	2	0	0	0
M446	1	47.2	2	1	2	2	2	1	2	1	0	2	0	2	1	0	1	0	1	1	2	0	2	0	2	0	1	2	2	1	0	2	1	0	1	0	2	1	2	0	1	1	1	1	2	2	0	0	0
M447	1	47.4	2	1	2	2	2	1	2	1	0	2	0	2	1	0	1	0	1	1	2	0	2	0	2	0	1	2	2	1	0	2	1	0	1	0	2	1	2	0	1	1	1	1	2	2	0	0	0
M448	1	47.4	2	1	2	2	2	1	2	1	0	2	0	2	1	0	1	0	1	1	2	0	2	0	2	0	1	2	2	1	0	2	1	0	1	0	2	1	2	0	1	1	1	1	2	2	0	0	0
M449	1	47.4	2	1	2	2	2	1	2	1	0	2	0	2	1	0	1	0	1	1	2	0	2	0	2	0	1	2	2	1	0	2	1	0	1	0	2	1	2	0	1	1	1	1	2	2	0	0	0
M450	1	47.5	2	1	2	2	2	1	2	1	0	2	0	2	1	0	1	0	1	1	2	0	2	0	2	0	1	2	2	1	0	2	1	0	1	0	2	1	2	0	1	1	1	1	2	2	0	0	0
M451	1	47.6	2	1	2	2	2	1	2	1	0	2	0	2	1	0	1	0	1	1	2	0	2	0	2	0	1	2	2	1	0	2	1	0	1	0	2	1	2	0	1	1	1	1	2	2	0	0	0
M452	1	47.7	2	1	2	2	2	1	2	1	0	2	0	2	1	0	1	0	1	1	2	0	2	0	2	0	1	2	2	1	0	2	1	0	1	0	2	1	2	0	1	1	1	1	2	2	0	0	0
M453	1	47.7	2	1	2	2	2	1	2	1	0	2	0	2	1	0	1	0	1	1	2	0	2	0	2	0	1	2	2	1	0	2	1	0	1	0	2	1	2	0	1	1	1	1	2	2	0	0	0
M454	1	48	2	1	2	1	2	1	2	1	0	2	0	2	1	0	1	0	1	1	2	0	2	0	2	0	1	2	2	1	0	2	1	0	1	0	2	1	2	0	1	1	1	1	2	2	0	0	0
M455	1	48	2	1	2	1	2	1	2	1	0	2	0	2	1	0	1	0	1	1	2	0	2	0	2	0	1	2	2	1	0	2	1	0	1	0	2	1	2	0	1	1	1	1	2	2	0	0	0
M456	1	48.2	2	1	2	1	2	1	2	0	0	2	0	2	1	0	1	0	1	1	2	0	2	0	2	0	1	2	2	1	0	2	1	0	1	0	2	1	2	0	1	1	1	1	2	2	0	0	0
M457	1	48.2	2	1	2	1	2	1	2	0	0	2	0	2	1	0	1	0	1	1	2	0	2	0	2	0	1	2	2	1	0	2	1	0	1	0	2	1	2	0	1	1	1	1	2	2	0	0	0
M458	1	48.4	2	1	2	1	2	1	2	0	0	2	0	2	1	0	1	0	1	1	2	0	2	0	2	0	1	2	2	1	0	2	1	0	1	0	2	1	2	0	1	1	1	1	2	2	0	0	0
M459	1	48.5	2	1	2	1	2	1	2	0	0	2	0	2	1	0	1	0	1	1	2	0	2	0	2	0	1	2	2	1	0	2	1	0	1	0	2	1	2	0	1	1	1	1	2	2	0	0	0
M460	1	48.5	2	1	2	1	2	1	2	0	0	2	0	2	1	0	1	0	1	1	2	0	2	0	2	0	1	2	2	1	0	2	1	0	1	0	2	1	2	0	1	1	1	1	2	2	0	0	0
M461	1	48.5	2	1	2	1	2	1	2	0	0	2	0	2	1	0	1	0	1	1	2	0	2	0	2	0	1	2	2	1	0	2	1	0	1	0	2	1	2	0	1	1	1	1	2	2	0	0	0
M462	1	48.5	2	1	2	1	2	1	2	0	0	2	0	2	1	0	1	0	1	1	2	0	2	0	2	0	1	2	2	1	0	2	1	0	1	0	2	1	2	0	1	1	1	1	2	2	0	0	0
M463	1	48.7	2	1	2	1	2	1	2	0	0	2	0	2	1	0	1	0	1	1	2	0	2	0	2	0	1	2	2	1	0	2	1	0	1	0	2	1	2	0	1	1	1	1	2	2	0	0	0
M464	1	48.7	2	1	2	1	2	1	2	0	0	2	0	2	1	0	1	0	1	1	2	0	2	0	2	0	1	2	2	1	0	2	1	0	1	0	2	1	2	0	1	1	1	1	2	2	0	0	0
M465	1	48.8	2	1	2	1	2	1	2	0	0	2	0	2	1	0	1	0	1	1	2	0	2	0	2	0	1	2	2	1	0	2	1	0	1	0	2	1	2	0	1	1	1	1	2	2	0	0	0
M466	1	48.8	2	1	2	1	2	1	2	0	0	2	0	2	1	0	1	0	1	1	2	0	2	0	2	0	1	2	2	1	0	2	1	0	1	0	2	1	2	0	1	1	1	1	2	2	0	0	0
M467	1	49	2	1	2	1	2	1	2	0	0	2	0	2	1	0	1	0	1	1	2	0	2	0	2	0	1	2	2	1	0	2	1	0	1	0	2	1	2	0	1	1	1	1	2	2	0	0	0
M468	1	49.1	2	1	2	1	2	1	2	0	0	2	0	2	1	0	1	0	1	1	2	0	2	0	2	0	1	2	2	1	0	2	1	0	1	0	2	1	2	0	1	1	1	1	2	2	0	0	0
M469	1	49.1	2	1	2	1	2	1	2	0	0	2	0	2	1	0	1	0	1	1	2	0	2	0	2	0	1	2	2	1	0	2	1	0	1	0	2	1	2	0	1	1	1	1	2	2	0	0	0
M470	1	49.2	2	1	2	1	2	1	2	0	0	2	0	2	1	0	1	0	1	1	2	0	2	0	2	0	1	2	2	1	0	2	1	0	1	0	2	1	2	0	1	1	1	1	2	2	0	0	0
M471	1	49.3	2	1	2	1	2	1	2	0	0	2	0	2	1	0	1	0	1	1	2	0	2	0	2	0	1	2	2	1	0	2	1	0	1	0	2	1	2	0	1	1	1	1	2	2	0	0	0
M472	1	49.4	2	1	2	1	2	1	2	0	0	2	0	2	1	0	1	0	1	1	2	0	2	0	2	0	1	2	2	1	0	2	1	0	1	0	2	1	2	0	1	1	1	1	2	2	0	0	0
M473	1	49.4	2	1	2	1	2	1	2	0	0	2	0	2	1	0	1	0	1	1	2	0	2	0	2	0	1	2	2	1	0	2	1	0	1	0	2	1	2	0	1	1	1	1	2	2	0	0	0
M474	1	49.4	2	1	2	1	2	1	2	0	0	2	0	2	1	0	1	0	1	1	2	0	2	0	2	0	1	2	2	1	0	2	1	0	1	0	2	1	2	0	1	1	1	1	2	2	0	0	0
M475	1	49.5	2	1	2	1	2	1	2	0	0	2	0	2	1	0	1	0	1	1	2	0	2	0	2	0	1	2	2	1	0	2	1	0	1	0	2	1	2	0	1	1	1	1	2	2	0	0	0
M476	1	49.6	2	1	2	1	2	1	2	0	0	2	0	2	1	0	1	0	1	1	2	0	2	0	2	0	1	2	2	1	0	2	1	0	1	0	2	1	2	0	1	1	1	1	2	2	0	0	0
M477	1	49.6	2	1	2	1	2	1	2	0	0	2	0	2	1	0	1	0	1	1	2	0	2	0	2	0	1	2	2	1	0	2	1	0	1	0	2	1	2	0	1	1	1	1	2	2	0	0	0
M478	1	49.6	2	1	2	1	2	1	2	0	0	2	0	2	1	0	1	0	1	1	2	0	2	0	2	0	1	2	2	1	0	2	1	0	1	0	2	1	2	0	1	1	1	1	2	2	0	0	0
M479	1	49.7	2	1	2	1	2	1	2	0	0	2	0	2	1	0	1	0	1	1	2	0	2	0	2	0	1	2	2	1	0	2	1	0	1	0	2	1	2	0	1	1	1	1	2	2	0	0	0
M480	1	49.7	2	1	2	1	2	1	2	0	0	2	0	2	1	0	1	0	1	1	2	0	2	0	2	0	1	2	2	1	0	2	1	0	1	0	2	1	2	0	1	1	1	1	2	2	0	0	0
M481	1	49.8	2	1	2	1	2	1	2	0	0	2	0	2	1	0	1	0	1	1	2	0	2	0	2	0	1	2	2	1	0	2	1	0	1	0	2	1	2	0	1	1	1	1	2	2	0	0	0
M482	1	50.1	2	1	2	1	2	1	2	0	0	2	0	2	1	0	1	0	1	1	2	0	2	0	2	0	1	2	2	1	0	2	2	0	1	0	2	1	2	0	1	1	1	1	2	2	0	0	0
M483	1	50.3	2	1	2	1	2	1	2	0	0	2	0	2	1	0	1	0	1	1	2	0	2	0	2	0	1	2	2	1	0	2	2	0	1	0	2	1	2	0	1	1	1	1	2	2	0	0	0
M484	1	50.6	2	1	2	1	2	1	2	0	0	2	0	2	1	0	1	0	1	1	2	0	2	0	2	0	1	2	2	1	0	2	2	0	1	0	2	1	2	0	1	1	1	1	2	2	0	0	0
M485	1	50.8	2	1	1	1	2	1	2	0	0	2	0	2	1	0	1	0	1	1	2	0	2	0	2	0	1	2	2	1	0	2	2	0	1	0	2	1	2	0	1	1	1	1	2	2	0	0	0
M486	1	50.9	2	1	1	1	2	1	2	0	0	2	0	2	1	0	1	0	1	1	2	0	2	0	2	0	1	2	2	1	0	2	2	0	1	0	2	1	2	0	1	1	1	1	2	2	0	0	0
M487	1	50.9	2	1	1	1	2	1	2	0	0	2	0	2	1	0	1	0	1	1	2	0	2	0	2	0	1	2	2	1	0	2	2	0	1	0	2	1	2	0	1	1	1	1	2	2	0	0	0
M488	1	51	2	1	1	1	2	1	2	0	0	2	0	2	1	0	1	0	1	1	2	0	2	0	2	0	1	2	2	1	0	2	2	0	1	0	2	1	2	0	1	1	1	1	2	2	0	0	0
M489	1	51	2	1	1	1	2	1	2	0	0	2	0	2	1	0	1	0	1	1	2	0	2	0	2	0	1	2	2	1	0	2	2	0	1	0	2	1	2	0	1	1	1	1	2	2	0	0	0
M490	1	51	2	1	1	1	2	1	2	0	0	2	0	2	1	0	1	0	1	1	2	0	2	0	2	0	1	2	2	1	0	2	2	0	1	0	2	1	2	0	1	1	1	1	2	2	0	0	0
M491	1	51.1	2	1	1	1	2	1	2	0	0	2	0	2	1	0	1	0	1	1	2	0	2	0	2	0	1	2	2	1	0	2	2	0	1	0	2	1	2	0	1	1	1	1	2	2	0	0	0
M492	1	51.3	2	1	1	1	2	1	2	0	0	2	0	2	1	0	1	0	1	1	2	0	2	0	2	0	1	2	2	1	0	2	2	0	1	0	2	1	2	0	1	1	1	1	2	2	0	0	0
M493	1	51.3	2	1	1	1	2	1	2	0	0	2	0	2	1	0	1	0	1	1	2	0	2	0	2	0	1	2	2	1	0	2	2	0	1	0	2	1	2	0	1	1	1	1	2	2	0	0	0
M494	1	51.4	2	1	1	1	2	1	2	0	0	2	0	2	1	0	1	0	1	1	2	0	2	0	2	0	1	2	2	1	0	2	2	0	1	0	2	1	2	0	1	1	1	1	2	2	0	0	0
M495	1	51.5	2	1	1	1	2	1	2	0	0	2	0	2	1	0	1	0	1	1	2	0	2	0	2	0	1	2	2	1	0	2	2	0	1	0	2	1	2	0	1	1	1	1	2	2	0	0	0
M496	1	51.5	2	1	1	1	2	1	2	0	0	2	0	2	1	0	1	0	1	1	2	0	2	0	2	0	1	2	2	1	0	2	2	0	1	0	2	1	2	0	1	1	1	1	2	2	0	0	0
M497	1	51.6	2	1	1	1	2	1	2	0	0	2	0	2	1	0	1	0	1	1	2	0	2	0	2	0	1	2	2	1	0	2	2	0	1	0	2	1	2	0	1	1	1	1	2	2	0	0	0
M498	1	51.7	2	1	1	1	2	1	2	0	0	2	0	2	1	0	1	0	1	1	2	0	2	0	2	0	1	2	2	1	0	2	2	0	1	0	2	1	2	0	1	1	1	1	2	2	0	0	0
M499	1	51.9	2	1	1	1	2	1	2	0	0	2	0	2	1	0	1	0	1	1	2	0	2	0	2	0	1	2	2	1	0	2	2	0	1	0	2	1	2	0	1	1	1	1	2	2	0	0	0
M500	1	52	2	1	1	1	2	1	2	0	0	2	0	2	1	0	1	0	1	1	2	0	2	0	2	0	1	2	2	1	0	2	2	0	1	0	2	1	2	0	1	1	1	1	2	2	0	0	0
M501	1	52.1	2	1	1	1	2	1	2	0	0	2	0	2	1	0	1	0	1	1	2	0	2	0	2	0	1	2	2	1	0	2	2	0	1	0	2	1	2	0	1	1	1	1	2	2	0	0	0
M502	1	52.2	2	1	1	1	2	1	2	0	0	2	0	2	1	0	1	0	1	1	2	0	2	0	2	0	1	2	2	1	1	2	2	0	1	0	2	1	2	0	1	1	1	1	2	2	0	0	0
M503	1	52.3	2	1	1	1	2	1	2	0	0	2	0	2	1	0	1	0	1	1	2	0	2	0	2	0	1	2	2	1	1	2	2	0	1	0	2	1	2	0	1	1	1	1	2	2	0	0	0
M504	1	52.5	2	1	1	1	2	1	2	0	0	2	0	2	1	0	1	0	1	1	2	0	2	0	2	0	1	2	2	1	1	2	2	0	1	0	2	1	2	0	1	1	1	1	2	2	0	0	0
M505	1	52.8	2	1	1	1	2	1	2	0	0	2	0	2	1	0	1	0	1	1	2	0	2	0	2	0	1	2	2	1	1	2	2	0	1	1	2	1	2	0	1	1	1	1	2	2	0	0	0
M506	1	52.9	2	1	1	1	2	1	2	0	0	2	0	2	1	0	1	0	1	1	2	0	2	0	2	0	1	2	2	1	1	2	2	0	1	1	2	1	2	0	1	1	1	1	2	2	0	0	0
M507	1	53.1	2	1	1	1	2	1	2	0	0	2	0	2	1	0	1	0	1	1	2	0	2	0	2	0	1	2	2	1	1	2	2	0	1	1	2	1	2	0	1	1	1	1	2	2	0	0	0
M508	1	53.3	2	1	1	1	2	1	2	0	0	2	0	2	1	0	1	0	1	1	2	0	2	0	2	0	1	2	2	1	1	2	2	0	1	1	2	1	2	0	1	1	1	1	2	2	0	0	0
M509	1	53.3	2	1	1	1	2	1	2	0	0	2	0	2	1	0	1	0	1	1	2	0	2	0	2	0	1	2	2	1	1	2	2	0	1	1	2	1	2	0	1	1	1	1	2	2	0	0	0
M510	1	53.3	2	1	1	1	2	1	2	0	0	2	0	2	1	0	1	0	1	1	2	0	2	0	2	0	1	2	2	1	1	2	2	0	1	1	2	1	2	0	1	1	1	1	2	2	0	0	0
M511	1	53.4	2	1	1	1	2	1	2	0	0	2	0	2	1	0	1	0	1	1	2	0	2	0	2	0	1	2	2	1	1	2	2	0	1	1	2	1	2	0	1	1	1	1	2	2	0	0	0
M512	1	53.4	2	1	1	1	2	1	2	0	0	2	0	2	1	0	1	0	1	1	2	0	2	0	2	0	1	2	2	1	1	2	2	0	1	1	2	1	2	0	1	1	1	1	2	2	0	0	0
M513	1	53.5	2	1	1	1	2	1	2	0	0	2	0	2	1	0	1	0	1	1	2	0	2	0	2	0	1	2	2	1	1	2	2	0	1	1	2	1	2	0	1	1	1	1	2	2	0	0	0
M514	1	53.6	2	1	1	1	2	1	2	0	0	2	0	2	1	0	1	0	1	1	2	0	2	0	2	0	1	2	2	1	1	2	2	0	1	1	2	1	2	0	1	1	1	1	2	2	0	0	0
M515	1	53.6	2	1	1	1	2	1	2	0	0	2	0	2	1	0	1	0	1	1	2	0	2	0	2	0	1	2	2	1	1	2	2	0	1	1	2	1	2	0	1	1	1	1	2	2	0	0	0
M516	1	53.7	2	1	1	1	2	1	2	0	0	2	0	2	1	0	1	0	1	1	2	0	2	0	2	0	1	2	2	1	1	2	2	0	1	1	2	1	2	0	1	1	1	1	2	2	0	0	0
M517	1	53.7	2	1	1	1	2	1	2	0	0	2	0	2	1	0	1	0	1	1	2	0	2	0	2	0	1	2	2	1	1	2	2	0	1	1	2	1	2	0	1	1	1	1	2	2	0	0	0
M518	1	53.8	2	1	1	1	2	1	2	0	0	2	0	2	1	0	1	0	1	1	2	0	2	0	2	0	1	2	2	1	1	2	2	0	1	1	2	1	2	0	1	1	1	1	2	2	0	0	0
M519	1	53.8	2	1	1	1	2	1	2	0	0	2	0	2	1	0	1	0	1	1	2	0	2	0	2	0	1	2	2	1	1	2	2	0	1	1	2	1	2	0	1	1	1	1	2	2	0	0	0
M520	1	53.9	2	1	1	1	2	1	2	0	0	2	0	2	1	0	1	0	1	1	2	0	2	0	2	0	1	2	2	1	1	2	2	0	1	1	2	1	2	0	1	1	1	1	2	2	0	0	0
M521	1	53.9	2	1	1	1	2	1	2	0	0	2	0	2	1	0	1	0	1	1	2	0	2	0	2	0	1	2	2	1	1	2	2	0	1	1	2	1	2	0	1	1	1	1	2	2	0	0	0
M522	1	54	2	1	1	1	2	1	2	0	0	2	0	2	1	0	1	0	1	1	2	0	2	0	2	0	1	2	2	1	1	2	2	0	1	1	2	1	2	0	1	1	1	1	2	2	0	0	0
M523	1	54.2	2	1	1	1	2	1	2	0	0	2	0	2	1	0	1	0	1	1	2	0	2	0	2	0	1	2	2	1	1	2	2	0	1	1	2	1	2	0	1	1	1	1	2	2	0	0	0
M524	1	54.3	2	1	1	1	2	1	2	0	0	2	0	2	1	0	1	0	1	1	2	0	2	0	2	0	1	2	2	1	1	2	2	0	1	1	2	1	2	0	1	1	1	2	2	2	0	0	0
M525	1	54.4	2	1	1	1	2	1	2	0	0	2	0	2	1	0	1	0	1	1	2	0	2	0	2	0	1	2	2	1	1	2	2	0	1	1	2	1	2	0	1	1	1	2	2	2	0	0	0
M526	1	54.4	2	1	1	1	2	1	2	0	0	2	0	2	1	0	1	0	1	1	2	0	2	0	2	0	1	2	2	1	1	2	2	0	1	1	2	1	2	0	1	1	1	2	2	2	0	0	0
M527	1	54.5	2	1	1	1	2	1	2	0	0	2	0	2	1	0	1	0	1	1	2	0	2	0	2	0	1	2	2	1	1	2	2	0	1	1	2	1	2	0	1	1	1	2	2	2	0	0	0
M528	1	54.6	2	1	1	1	2	1	2	0	0	2	0	2	1	0	1	0	1	1	2	0	2	0	2	0	1	2	2	1	1	2	2	0	1	1	2	1	2	0	1	1	1	2	2	2	0	0	0
M529	1	54.7	2	1	1	1	2	1	2	0	0	2	0	2	1	0	1	0	1	1	2	0	2	0	2	0	1	2	2	1	1	2	2	0	1	1	2	1	2	0	1	1	1	2	2	2	0	0	0
M530	1	54.8	2	1	1	1	2	1	2	0	0	2	0	2	1	0	1	0	1	1	2	0	2	0	2	0	1	2	2	1	1	2	2	0	1	1	2	1	2	0	1	1	1	2	2	2	0	0	0
M531	1	55	2	1	1	1	2	1	2	0	0	2	0	2	1	0	1	0	1	1	2	0	2	0	2	0	1	2	2	1	1	2	2	0	1	1	2	1	2	0	1	1	1	2	2	2	0	0	0
M532	1	55	2	1	1	1	2	1	2	0	0	2	0	2	1	0	1	0	1	1	2	0	2	0	2	0	1	2	2	1	1	2	2	0	1	1	2	1	2	0	1	1	1	2	2	2	0	0	0
M533	1	55.1	2	1	1	1	2	1	2	0	0	2	0	2	1	0	1	0	1	1	2	0	2	0	2	0	1	2	2	1	1	2	2	0	1	1	2	1	2	0	1	1	1	2	2	2	0	0	0
M534	1	55.3	2	1	1	1	2	1	2	0	0	2	0	2	1	0	1	0	1	1	2	0	2	0	2	0	1	2	2	1	1	2	2	0	1	1	2	1	2	0	1	1	1	2	2	2	0	0	0
M535	1	55.4	2	1	1	1	2	1	2	0	0	2	0	2	1	0	1	0	1	1	2	0	2	0	2	0	1	2	2	1	1	2	2	0	1	1	2	1	2	0	1	1	1	2	2	2	0	0	0
M536	1	55.4	2	1	1	1	2	1	2	0	0	2	0	2	1	0	1	0	1	1	2	0	2	0	2	0	1	2	2	1	1	2	2	0	1	1	2	1	2	0	1	1	1	2	2	2	0	0	0
M537	1	55.5	2	1	1	1	2	1	2	0	0	2	0	2	1	0	1	0	1	1	2	0	2	0	2	0	1	2	2	1	1	2	2	0	1	1	2	1	2	0	1	1	1	2	2	2	0	0	0
M538	1	55.6	2	1	1	1	2	1	2	0	0	2	0	2	1	0	1	0	1	1	2	0	2	0	2	0	1	2	2	1	1	2	2	0	1	1	2	1	2	0	1	1	1	2	2	2	0	0	0
M539	1	55.7	2	1	1	1	2	1	2	0	0	2	0	2	1	0	1	0	1	1	2	0	2	0	2	0	1	2	2	1	1	2	2	0	1	1	2	1	2	0	1	1	1	2	2	2	0	0	0
M540	1	55.9	2	1	1	1	2	1	2	0	0	1	0	2	1	0	1	0	1	1	2	0	2	0	2	0	1	2	2	1	1	2	2	0	1	1	2	1	2	0	1	1	1	2	2	2	0	0	0
M541	1	55.9	2	1	1	1	2	1	2	0	0	1	0	2	1	0	1	0	1	1	2	0	2	0	2	0	1	2	2	1	1	2	2	0	1	1	2	1	2	0	1	1	1	2	2	2	0	0	0
M542	1	55.9	2	1	1	1	2	1	2	0	0	1	0	2	1	0	1	0	1	1	2	0	2	0	2	0	1	2	2	1	1	2	2	0	1	1	2	1	2	0	1	1	1	2	2	2	0	0	0
M543	1	56.2	2	1	1	1	2	1	2	0	0	1	0	2	1	0	1	0	1	1	2	0	2	0	2	0	1	2	2	1	1	2	2	0	1	1	2	1	2	0	1	1	1	2	2	2	0	0	0
M544	1	56.4	2	1	1	1	2	1	2	0	0	1	0	2	1	0	1	0	1	1	2	0	2	0	2	0	1	2	2	1	1	2	2	0	1	1	2	1	2	0	1	1	1	2	2	2	0	0	0
M545	1	56.5	2	1	1	1	2	1	2	0	0	1	0	2	1	0	1	0	1	1	2	0	2	0	2	0	1	2	2	1	1	2	2	0	1	1	2	1	2	0	1	1	1	2	2	2	0	0	0
M546	1	56.8	2	1	1	1	2	1	2	0	0	1	0	2	1	0	1	0	1	1	2	0	2	0	2	0	1	2	2	1	1	2	2	0	1	1	2	2	2	0	1	1	1	2	2	2	0	0	0
M547	1	57.1	2	1	1	1	2	2	2	0	0	1	0	2	1	0	1	0	1	1	2	0	2	0	2	0	1	2	2	1	1	2	2	0	1	1	2	2	2	0	1	1	1	2	2	2	0	0	0
M548	1	57.2	2	1	1	1	2	2	2	0	0	1	0	2	1	0	1	0	1	1	2	0	2	0	2	0	1	2	2	1	1	2	2	0	1	1	2	2	2	0	1	1	1	2	2	2	0	0	0
M549	1	57.3	2	1	1	1	2	2	2	0	0	1	0	2	1	0	1	0	1	1	2	0	2	0	2	0	1	2	2	1	1	2	2	0	1	1	2	2	2	0	1	1	1	2	2	2	0	0	0
M550	1	57.4	2	1	1	1	2	2	2	0	0	1	0	2	1	0	1	0	1	1	2	0	2	0	2	0	1	2	2	1	1	2	2	0	1	1	2	2	2	0	1	1	1	2	2	2	0	0	0
M551	1	57.5	2	1	1	1	2	2	2	0	0	1	0	2	1	0	1	0	1	1	2	0	2	0	2	0	1	2	2	1	1	2	2	0	1	1	2	2	2	0	1	1	1	2	2	2	0	0	0
M552	1	57.5	2	1	1	1	2	2	2	0	0	1	0	2	1	0	1	0	1	1	2	0	2	0	2	0	1	2	2	1	1	2	2	0	1	1	2	2	2	0	1	1	1	2	2	2	0	0	0
M553	1	57.7	2	1	1	1	2	2	2	0	0	1	0	2	1	0	1	0	1	1	2	0	2	0	2	0	1	2	2	1	1	2	2	0	1	1	2	2	2	0	1	1	1	2	2	2	0	0	0
M554	1	57.7	2	1	1	1	2	2	2	0	0	1	0	2	1	0	1	0	1	1	2	0	2	0	2	0	1	2	2	1	1	2	2	0	1	1	2	2	2	0	1	1	1	2	2	2	0	0	0
M555	1	57.8	2	1	1	1	2	2	2	0	0	1	0	2	1	0	1	0	1	1	2	0	2	0	2	0	1	2	2	1	1	2	2	0	1	1	2	2	2	0	1	1	1	2	2	2	0	0	0
M556	1	58	2	1	1	1	2	2	2	0	0	1	0	2	1	0	1	0	1	1	2	0	2	0	2	0	1	2	2	1	1	2	2	0	1	1	2	2	2	0	1	1	1	2	2	2	0	0	0
M557	1	58	2	1	1	1	2	2	2	0	0	1	0	2	1	0	1	0	1	1	2	0	2	0	2	0	1	2	2	1	1	2	2	0	1	1	2	2	2	0	1	1	1	2	2	2	0	0	0
M558	1	58.1	2	1	1	1	2	2	2	0	0	1	0	2	1	0	1	0	1	1	2	0	2	0	2	0	1	2	2	1	1	2	2	0	1	1	2	2	2	0	1	1	1	2	2	2	0	0	0
M559	1	58.2	2	1	1	1	2	2	2	0	0	1	0	2	1	0	1	0	1	1	2	0	2	0	2	0	1	2	2	1	1	2	2	0	1	1	2	2	2	0	1	1	1	2	2	2	0	0	0
M560	1	58.2	2	1	1	1	2	2	2	0	0	1	0	2	1	0	1	0	1	1	2	0	2	0	2	0	1	2	2	1	1	2	2	0	1	1	2	2	2	0	1	1	1	2	2	2	0	0	0
M561	1	58.5	2	1	1	1	2	2	2	0	0	1	0	2	1	0	1	0	1	1	2	0	2	0	2	0	1	2	2	1	1	2	2	0	1	1	2	2	2	0	1	1	1	2	2	2	0	0	0
M562	1	58.5	2	1	1	1	2	2	2	0	0	1	0	2	1	0	1	0	1	1	2	0	2	0	2	0	1	2	2	1	1	2	2	0	1	1	2	2	2	0	1	1	1	2	2	2	0	0	0
M563	1	58.6	2	1	1	1	2	2	2	0	0	1	0	2	1	0	1	0	1	1	2	0	2	0	2	0	1	2	2	1	1	2	2	0	1	1	2	2	2	0	1	1	1	2	2	2	0	0	0
M564	1	58.8	2	1	1	1	2	2	2	0	0	1	0	2	1	0	1	0	1	1	2	0	2	0	2	0	1	2	2	1	1	2	2	0	1	1	2	2	2	0	1	1	1	2	2	2	0	0	0
M565	1	58.8	2	1	1	1	2	2	2	0	0	1	0	2	1	0	1	0	1	1	2	0	2	0	2	0	1	2	2	1	1	2	2	0	1	1	2	2	2	0	1	1	1	2	2	2	0	0	0
M566	1	58.8	2	1	1	1	2	2	2	0	0	1	0	2	1	0	1	0	1	1	2	0	2	0	2	0	1	2	2	1	1	2	2	0	1	1	2	2	2	0	1	1	1	2	2	2	0	0	0
M567	1	58.9	2	1	1	1	2	2	2	0	0	1	0	2	1	0	1	0	1	1	2	0	2	0	2	0	1	2	2	1	1	2	2	0	1	1	2	2	2	0	1	1	1	2	2	2	0	0	0
M568	1	58.9	2	1	1	1	2	2	2	0	0	1	0	2	1	0	1	0	1	1	2	0	2	0	2	0	1	2	2	1	1	2	2	0	1	1	2	2	2	0	1	1	1	2	2	2	0	0	0
M569	1	59	2	1	1	1	2	2	2	0	0	1	0	2	1	0	1	0	1	1	2	0	2	0	2	0	1	2	2	1	1	2	2	0	1	1	2	2	2	0	1	1	1	2	2	2	0	0	0
M570	1	59	2	1	1	1	2	2	2	0	0	1	0	2	1	0	1	0	1	1	2	0	2	0	2	0	1	2	2	1	1	2	2	0	1	1	2	2	2	0	1	1	1	2	2	2	0	0	0
M571	1	59	2	1	1	1	2	2	2	0	0	1	0	2	1	0	1	0	1	1	2	0	2	0	2	0	1	2	2	1	1	2	2	0	1	1	2	2	2	0	1	1	1	2	2	2	0	0	0
M572	1	59.1	2	1	1	1	2	2	2	0	0	1	0	2	1	0	1	0	1	1	2	0	2	0	2	0	1	2	2	1	1	2	2	0	1	1	2	2	2	0	1	1	1	2	2	2	0	0	0
M573	1	59.1	2	1	1	1	2	2	2	0	0	1	0	2	1	0	1	0	1	1	2	0	2	0	2	0	1	2	2	1	1	2	2	0	1	1	2	2	2	0	1	1	1	2	2	2	0	0	0
M574	1	59.3	2	1	1	1	2	2	2	0	0	1	0	2	1	0	1	0	1	1	2	0	2	0	2	0	1	2	2	1	1	2	2	0	1	1	2	2	2	0	1	1	1	2	2	2	0	0	0
M575	1	59.5	2	1	1	1	2	2	2	0	0	1	0	2	1	0	1	0	1	1	2	0	2	0	2	0	1	2	2	1	1	2	2	0	1	1	2	2	2	0	1	1	1	2	2	2	0	0	0
M576	1	59.5	2	1	1	1	2	2	2	0	0	1	0	2	1	0	1	0	1	1	2	0	2	0	2	0	1	2	2	1	1	2	2	0	1	1	2	2	2	0	1	1	1	2	2	2	0	0	0
M577	1	59.6	2	1	1	1	2	2	2	0	0	1	0	2	1	0	1	0	1	1	2	0	2	0	2	0	1	2	2	1	1	2	2	0	1	1	2	2	2	0	1	1	1	2	2	2	0	0	0
M578	1	59.6	2	1	1	1	2	2	2	0	0	1	0	2	1	0	1	0	1	1	2	0	2	0	2	0	1	2	2	1	1	2	2	0	1	1	2	2	2	0	1	1	1	2	2	2	0	0	0
M579	1	59.7	1	1	1	1	2	2	2	0	0	1	0	2	1	0	1	0	1	1	2	0	2	0	2	0	1	2	2	1	1	2	2	0	1	1	2	2	2	0	1	1	1	2	2	2	0	0	0
M580	1	59.7	1	1	1	1	2	2	2	0	0	1	0	2	1	0	1	0	1	1	2	0	2	0	2	0	1	2	2	1	1	2	2	0	1	1	2	2	2	0	1	1	1	2	2	2	0	0	0
M581	1	59.7	1	1	1	1	2	2	2	0	0	1	0	2	1	0	1	0	1	1	2	0	2	0	2	0	1	2	2	1	1	2	2	0	1	1	2	2	2	0	1	1	1	2	2	2	0	0	0
M582	1	59.8	1	1	1	1	2	2	2	0	0	1	0	2	1	0	1	0	1	1	2	0	2	0	2	0	1	2	1	1	1	2	2	0	1	1	2	2	2	0	1	1	1	2	2	2	0	0	0
M583	1	59.9	1	1	1	1	2	2	2	0	0	1	0	2	1	0	1	0	1	1	2	0	2	0	1	0	1	2	2	1	1	2	2	0	1	1	2	2	2	0	1	1	1	2	2	2	0	0	0
M584	1	60.5	1	1	1	1	2	2	2	1	0	1	0	2	1	0	1	0	1	1	2	0	2	0	1	0	1	2	2	1	1	2	2	0	1	1	2	2	2	0	1	1	1	2	2	2	0	0	0
M585	1	60.6	1	1	1	1	2	2	2	1	0	1	0	2	1	0	1	0	1	1	2	0	2	0	1	0	1	2	2	1	1	2	2	0	1	1	2	2	2	0	1	1	1	2	2	2	0	0	0
M586	1	60.7	1	1	1	1	2	2	2	1	0	1	0	2	1	0	1	0	1	1	2	0	2	0	1	0	1	2	2	1	1	2	2	0	1	1	2	2	2	0	1	1	1	2	2	2	0	0	0
M587	1	60.8	1	1	1	1	2	2	2	1	0	1	0	2	1	0	1	0	1	1	2	0	2	0	1	0	1	2	2	1	1	2	2	0	1	1	2	2	2	0	1	1	1	2	2	2	0	0	0
M588	1	61	1	1	1	1	2	2	2	1	0	1	0	2	1	0	1	0	1	1	2	0	2	0	1	0	1	2	2	1	1	2	2	0	1	1	2	2	2	0	1	1	1	2	2	2	0	0	0
M589	1	61	1	1	1	1	2	2	2	1	0	1	0	2	1	0	1	0	1	1	2	0	2	0	1	0	1	2	2	1	1	2	2	0	1	1	2	2	2	0	1	1	1	2	2	2	0	0	0
M590	1	61	1	1	1	1	2	2	2	1	0	1	0	2	1	0	1	0	1	1	2	0	2	0	1	0	1	2	2	1	1	2	2	0	1	1	2	2	2	0	1	1	1	2	2	2	0	0	0
M591	1	61	1	1	1	1	2	2	2	1	0	1	0	2	1	0	1	0	1	1	2	0	2	0	1	0	1	2	2	1	1	2	2	0	1	1	2	2	2	0	1	1	1	2	2	2	0	0	0
M592	1	61.1	1	1	1	1	2	2	2	1	0	1	0	2	1	0	1	0	1	1	2	0	2	0	1	0	1	2	2	1	1	2	2	0	1	1	2	2	2	0	1	1	1	2	2	2	0	0	0
M593	1	61.1	1	1	1	1	2	2	2	1	0	1	0	2	1	0	1	0	1	1	2	0	2	0	1	0	1	2	2	1	1	2	2	0	1	1	2	2	2	0	1	1	1	2	2	2	0	0	0
M594	1	61.3	1	1	1	1	2	2	2	1	0	1	0	2	1	0	1	0	1	1	2	0	2	0	1	0	1	2	2	1	1	2	2	0	1	1	2	2	2	0	1	1	1	2	2	2	0	0	0
M595	1	61.5	1	1	1	1	2	2	2	1	0	1	0	2	1	0	1	0	1	1	2	0	2	0	1	0	1	2	2	1	1	2	2	0	1	1	2	2	2	0	1	1	1	2	2	2	0	0	0
M596	1	61.6	1	1	1	1	2	2	2	1	0	1	0	2	1	0	1	0	1	1	2	0	2	0	1	0	1	2	2	1	1	2	2	0	1	1	2	2	2	0	1	1	1	2	2	2	0	0	0
M597	1	61.7	1	1	1	1	2	2	2	1	0	1	0	2	1	0	1	0	1	1	2	0	2	0	1	0	1	2	2	1	1	2	2	0	1	1	2	2	2	0	1	1	1	2	2	2	0	0	0
M598	1	61.8	1	1	1	1	2	2	2	1	0	1	0	2	1	0	1	0	1	1	2	0	2	0	1	0	1	2	2	1	1	2	2	0	1	1	2	2	2	0	1	1	1	2	1	2	0	0	0
M599	1	61.9	1	1	1	1	2	2	2	1	0	1	0	2	1	0	1	0	1	1	2	0	2	0	1	0	1	2	2	1	1	2	2	0	1	1	2	2	2	0	1	1	1	2	1	2	0	0	0
M600	1	62	1	1	1	1	2	2	2	1	0	1	0	2	1	0	1	0	1	1	2	0	2	0	1	0	1	2	2	1	1	2	2	0	1	1	2	2	2	0	1	1	1	2	1	2	0	0	0
M601	1	62.1	1	1	1	1	2	2	2	1	0	1	0	2	1	0	1	0	1	1	2	0	2	0	1	0	1	2	2	1	1	2	2	0	1	1	2	2	2	0	1	1	1	2	1	2	0	0	0
M602	1	62.2	1	1	1	1	2	2	2	1	0	1	0	2	1	0	1	0	1	1	2	0	2	0	1	0	1	2	2	1	1	2	2	0	1	1	2	2	2	0	1	1	1	2	1	2	0	0	0
M603	1	62.3	1	1	1	1	2	2	2	1	0	1	0	2	1	0	1	0	1	1	2	0	2	0	1	0	1	2	2	1	1	2	2	0	1	1	2	2	2	0	1	1	1	2	1	2	0	0	0
M604	1	62.3	1	1	1	1	2	2	2	1	0	1	0	2	1	0	1	0	1	1	2	0	2	0	1	0	1	2	2	1	1	2	2	0	1	1	2	2	2	0	1	1	1	2	1	2	0	0	0
M605	1	62.5	1	1	1	1	2	2	2	1	0	1	0	2	1	0	1	0	1	1	2	0	2	0	1	0	1	2	2	1	1	2	2	0	1	1	2	2	2	0	1	1	1	2	1	2	0	0	0
M606	1	62.5	1	1	1	1	2	2	2	1	0	1	0	2	1	0	1	0	1	1	2	0	2	0	1	0	1	2	2	1	1	2	2	0	1	1	2	2	2	0	1	1	1	2	1	2	0	0	0
M607	1	62.8	1	1	1	1	2	2	2	1	0	1	0	2	1	0	1	0	1	1	2	0	2	0	1	0	1	2	2	1	1	2	2	0	1	1	2	2	2	0	1	1	1	2	1	2	0	0	0
M608	1	63.2	1	1	0	1	2	2	2	1	0	1	0	2	1	0	1	0	1	1	2	0	2	0	1	0	1	2	2	1	1	2	2	0	1	1	2	2	2	0	1	1	1	2	1	2	1	0	0
M609	1	63.3	1	1	0	1	2	2	2	1	0	1	0	2	1	0	1	0	1	1	2	0	2	0	1	0	1	2	2	1	1	2	2	0	1	1	2	2	2	0	1	1	1	2	1	2	1	0	0
M610	1	63.3	1	1	0	1	2	2	2	1	0	1	0	2	1	0	1	0	1	1	2	0	2	0	1	0	1	2	2	1	1	2	2	0	1	1	2	2	2	0	1	1	1	2	1	2	1	0	0
M611	1	63.4	1	1	0	1	2	2	2	1	0	1	0	2	1	0	1	0	1	1	2	0	2	0	1	0	1	2	2	1	1	2	2	0	1	1	2	2	2	0	1	1	1	2	1	2	1	0	0
M612	1	63.4	1	1	0	1	2	2	2	1	0	1	0	2	1	0	1	0	1	1	2	0	2	0	1	0	1	2	2	1	1	2	2	0	1	1	2	2	2	0	1	1	1	2	1	2	1	0	0
M613	1	63.5	1	1	0	1	2	2	2	1	0	1	0	2	1	0	1	0	1	1	2	0	2	0	1	0	1	2	2	1	1	2	2	0	1	1	2	2	2	0	1	1	1	2	1	2	1	0	0
M614	1	63.5	1	1	0	1	2	2	2	1	0	1	0	2	1	0	1	0	1	1	2	0	2	0	1	0	1	2	2	1	1	2	2	0	1	1	2	2	2	0	1	1	1	2	1	2	1	0	0
M615	1	63.6	1	1	0	1	2	2	2	1	0	1	0	2	1	0	1	0	1	1	2	0	2	0	1	0	1	2	2	1	1	2	2	0	1	1	2	2	2	0	1	1	1	2	1	2	1	0	0
M616	1	63.6	1	1	0	1	2	2	2	1	0	1	0	2	1	0	1	0	1	1	2	0	2	0	1	0	1	2	2	1	1	2	2	0	1	1	2	2	2	0	1	1	1	2	1	2	1	0	0
M617	1	63.8	1	1	0	1	2	2	2	1	0	1	0	2	1	0	1	0	1	1	2	0	2	0	1	0	1	2	2	1	1	2	2	0	1	1	2	2	2	0	1	1	1	2	1	2	1	0	0
M618	1	63.8	1	1	0	1	2	2	2	1	0	1	0	2	1	0	1	0	1	1	2	0	2	0	1	0	1	2	2	1	1	2	2	0	1	1	2	2	2	0	1	1	1	2	1	2	1	0	0
M619	1	63.9	1	1	0	1	2	2	2	1	0	1	0	2	1	0	1	0	1	1	2	0	2	0	1	0	1	2	2	1	1	2	2	0	1	1	2	2	2	0	1	1	1	2	1	2	1	0	0
M620	1	64.1	1	1	0	1	2	2	2	1	0	1	0	2	1	0	1	0	1	1	2	0	2	0	1	0	1	2	2	1	1	2	2	0	1	1	2	2	2	0	1	1	1	2	1	2	1	0	0
M621	1	64.3	1	1	0	1	2	2	2	1	0	1	0	2	1	0	1	0	1	1	2	0	2	0	1	0	1	2	2	1	1	2	2	0	1	1	2	2	2	0	1	1	1	2	1	2	1	0	0
M622	1	64.6	1	1	0	1	2	2	2	1	0	1	0	2	1	0	1	0	1	1	2	0	2	0	1	0	1	2	2	1	1	1	2	0	1	1	2	2	2	0	1	1	1	2	1	2	1	0	0
M623	1	64.7	1	1	0	1	2	2	2	1	0	1	0	2	1	0	1	0	1	1	2	0	2	0	1	0	1	2	2	1	1	1	2	0	1	1	2	2	2	0	1	1	1	2	1	2	1	0	0
M624	1	64.9	1	1	0	1	2	2	2	1	0	1	0	2	1	0	1	0	1	1	2	0	2	0	1	0	1	2	2	1	1	1	2	0	1	1	2	2	2	0	1	1	1	2	1	2	1	0	0
M625	1	64.9	1	1	0	1	2	2	2	1	0	1	0	2	1	0	1	0	1	1	2	0	2	0	1	0	1	2	2	1	1	1	2	0	1	1	2	2	2	0	1	1	1	2	1	2	1	0	0
M626	1	65.1	1	1	0	1	2	2	2	1	0	1	1	2	1	0	1	0	1	1	2	0	2	0	1	0	1	2	2	1	1	1	2	0	1	1	2	2	2	0	1	1	1	2	1	2	1	0	0
M627	1	65.2	1	1	0	1	2	2	2	1	0	1	1	2	1	0	1	0	1	1	2	0	2	0	1	0	1	2	2	1	1	1	2	0	1	1	2	2	2	0	1	1	1	2	1	2	1	0	0
M628	1	65.2	1	1	0	1	2	2	2	1	0	1	1	2	1	0	1	0	1	1	2	0	2	0	1	0	1	2	2	1	1	1	2	0	1	1	2	2	2	0	1	1	1	2	1	2	1	0	0
M629	1	65.5	1	1	0	1	2	2	2	1	0	1	1	2	1	0	1	0	1	1	2	0	2	0	1	0	1	2	2	1	1	1	2	0	1	1	2	2	2	0	1	1	1	2	1	2	1	0	0
M630	1	65.6	1	1	0	1	2	2	2	1	0	1	1	2	1	0	1	0	1	1	2	0	2	0	1	0	1	2	2	1	1	1	2	0	1	1	2	2	2	0	1	1	1	2	1	2	1	0	0
M631	1	65.7	1	1	0	1	2	2	2	1	0	1	1	2	1	0	1	0	1	1	2	0	2	0	1	0	1	2	2	1	1	1	2	0	1	1	2	2	2	0	1	1	1	2	1	2	1	0	0
M632	1	65.9	1	1	0	1	2	2	2	1	0	1	1	2	1	0	1	0	1	1	2	0	2	0	1	0	1	2	2	1	1	1	2	0	1	1	2	2	2	0	1	1	1	2	1	2	1	0	0
M633	1	65.9	1	1	0	1	2	2	2	1	0	1	1	2	1	0	1	0	1	1	2	0	2	0	1	0	1	2	2	1	1	1	2	0	1	1	2	2	2	0	1	1	1	2	1	2	1	0	0
M634	1	65.9	1	1	0	1	2	2	2	1	0	1	1	2	1	0	1	0	1	1	2	0	2	0	1	0	1	2	2	1	1	1	2	0	1	1	2	2	2	0	1	1	1	2	1	2	1	0	0
M635	1	65.9	1	1	0	1	2	2	2	1	0	1	1	2	1	0	1	0	1	1	2	0	2	0	1	0	1	2	2	1	1	1	2	0	1	1	2	2	2	0	1	1	1	2	1	2	1	0	0
M636	1	66	1	1	0	1	2	2	2	1	0	1	1	2	1	0	1	0	1	1	2	0	2	0	1	0	1	2	2	1	1	1	2	0	1	1	2	2	2	0	1	1	1	2	1	2	1	0	0
M637	1	66	1	1	0	1	2	2	2	1	0	1	1	2	1	0	1	0	1	1	2	0	2	0	1	0	1	2	2	1	1	1	2	0	1	1	2	2	2	0	1	1	1	2	1	2	1	0	0
M638	1	66.1	1	1	0	1	2	2	2	1	0	1	1	2	1	0	1	0	1	1	2	0	2	0	1	0	1	2	2	1	1	1	2	0	1	1	2	2	2	0	1	1	1	2	1	2	1	0	0
M639	1	66.2	1	1	0	1	2	2	2	1	0	1	1	2	1	0	1	0	1	1	2	0	2	0	1	0	1	2	2	1	1	1	2	0	1	1	2	2	2	0	1	1	1	2	1	2	1	0	0
M640	1	66.4	1	1	0	1	2	2	2	1	0	1	1	2	1	0	1	0	1	1	2	0	2	0	1	0	1	2	2	1	1	1	2	0	1	1	2	2	2	0	1	1	1	2	1	2	1	0	0
M641	1	66.6	1	1	0	1	2	2	2	1	0	1	1	2	1	0	1	0	1	1	2	0	2	0	1	0	1	2	2	1	1	1	2	0	1	1	2	2	2	0	1	1	1	2	1	2	1	0	0
M642	1	66.7	1	1	0	1	2	2	2	1	0	1	1	2	1	0	1	0	1	1	2	0	2	0	1	0	1	2	2	1	1	1	2	0	1	1	2	2	2	0	1	1	1	2	1	2	1	0	0
M643	1	66.8	1	1	0	1	2	2	2	1	0	1	1	2	1	0	1	0	1	1	2	0	2	0	1	0	1	2	2	1	1	1	2	0	1	1	2	2	2	0	1	1	1	2	1	2	1	0	0
M644	1	67	1	1	0	1	2	2	2	1	0	1	1	2	1	0	1	0	1	1	2	0	2	0	1	0	1	2	2	1	1	1	2	0	1	1	2	2	2	0	1	1	1	2	1	2	1	0	0
M645	1	67	1	1	0	1	2	2	2	1	0	1	1	2	1	0	1	0	1	1	2	0	2	0	1	0	1	2	2	1	1	1	2	0	1	1	2	2	2	0	1	1	1	2	1	2	1	0	0
M646	1	67.1	1	1	0	1	2	2	2	1	0	1	1	2	1	0	1	0	1	1	2	0	2	0	1	0	1	2	2	1	1	1	2	0	1	1	2	2	2	0	1	1	1	2	1	2	1	0	0
M647	1	67.1	1	1	0	1	2	2	2	1	0	1	1	2	1	0	1	0	1	1	2	0	2	0	1	0	1	2	2	1	1	1	2	0	1	1	2	2	2	0	1	1	1	2	1	2	1	0	0
M648	1	67.2	1	1	0	1	2	2	2	1	0	1	1	2	1	0	1	0	1	1	2	0	2	0	1	0	1	2	2	1	1	1	2	0	1	1	2	2	2	0	1	1	1	2	1	2	1	0	0
M649	1	67.3	1	1	0	1	2	2	2	1	0	1	1	2	1	0	1	0	1	1	2	0	2	0	1	0	1	2	2	1	1	1	2	0	1	1	2	2	2	0	1	1	1	2	1	2	1	0	0
M650	1	67.5	1	1	0	1	2	2	2	1	0	1	1	2	1	0	1	0	1	1	2	0	2	0	1	0	1	2	2	1	1	1	2	0	1	1	2	2	2	0	1	1	1	2	1	2	1	0	0
M651	1	67.6	1	1	0	1	2	2	2	1	0	1	1	2	1	0	1	0	1	1	2	0	2	0	1	0	1	2	2	1	1	1	2	0	1	0	2	2	2	0	1	1	1	2	1	2	1	0	0
M652	1	67.6	1	1	0	1	2	2	2	1	0	1	1	2	1	0	1	0	1	1	2	0	2	0	1	0	1	2	2	1	1	1	2	0	1	0	2	2	2	0	1	1	1	2	1	2	1	0	0
M653	1	67.6	1	1	0	1	2	2	2	1	0	1	1	2	1	0	1	0	1	1	2	0	2	0	1	0	1	2	2	1	1	1	2	0	1	0	2	2	2	0	1	1	1	2	1	2	1	0	0
M654	1	67.7	1	1	0	1	2	2	2	1	0	1	1	2	1	0	1	0	1	1	2	0	2	0	1	0	1	2	2	1	1	1	2	0	1	0	2	2	2	0	1	1	1	2	1	2	1	0	0
M655	1	67.8	1	1	0	1	2	2	2	1	0	1	1	2	1	0	1	0	1	1	2	0	2	0	1	0	1	2	2	1	1	1	2	0	1	0	2	2	2	0	1	1	1	2	1	2	1	0	0
M656	1	68	1	1	0	1	2	2	2	1	0	1	1	2	1	0	1	0	1	1	2	0	2	0	1	0	1	2	2	1	1	1	2	0	1	0	2	2	2	0	1	1	1	2	1	2	1	0	0
M657	1	68.2	1	1	0	1	2	2	2	1	0	1	1	2	1	0	1	0	1	1	2	0	2	0	1	0	1	2	2	1	1	1	2	0	1	0	2	2	2	0	1	1	0	2	1	2	1	0	0
M658	1	68.2	1	1	0	1	2	2	2	1	0	1	1	2	1	0	1	0	1	1	2	0	2	0	1	0	1	2	2	1	1	1	2	0	1	0	2	2	2	0	1	1	0	2	1	2	1	0	0
M659	1	68.2	1	1	0	1	2	2	2	1	0	1	1	2	1	0	1	0	1	1	2	0	2	0	1	0	1	2	2	1	1	1	2	0	1	0	2	2	2	0	1	1	0	2	1	2	1	0	0
M660	1	68.2	1	1	0	1	2	2	2	1	0	1	1	2	1	0	1	0	1	1	2	0	2	0	1	0	1	2	2	1	1	1	2	0	1	0	2	2	2	0	1	1	0	2	1	2	1	0	0
M661	1	68.2	1	1	0	1	2	2	2	1	0	1	1	2	1	0	1	0	1	1	2	0	2	0	1	0	1	2	2	1	1	1	2	0	1	0	2	2	2	0	1	1	0	2	1	2	1	0	0
M662	1	68.3	1	1	0	1	2	2	2	1	0	1	1	2	1	0	1	0	1	1	2	0	2	0	1	0	1	2	2	1	1	1	2	0	1	0	2	2	2	0	1	1	0	2	1	2	1	0	0
M663	1	68.3	1	1	0	1	2	2	2	1	0	1	1	2	1	0	1	0	1	1	2	0	2	0	1	0	1	2	2	1	1	1	2	0	1	0	2	2	2	0	1	1	0	2	1	2	1	0	0
M664	1	68.4	1	1	0	1	2	2	2	1	0	1	1	2	1	0	1	0	1	1	2	0	2	0	1	0	1	2	2	1	1	1	2	0	1	0	2	2	2	0	1	1	0	2	1	2	1	0	0
M665	1	68.4	1	1	0	1	2	2	2	1	0	1	1	2	1	0	1	0	1	1	2	0	2	0	1	0	1	2	2	1	1	1	2	0	1	0	2	2	2	0	1	1	0	2	1	2	1	0	0
M666	1	68.4	1	1	0	1	2	2	2	1	0	1	1	2	1	0	1	0	1	1	2	0	2	0	1	0	1	2	2	1	1	1	2	0	1	0	2	2	2	0	1	1	0	2	1	2	1	0	0
M667	1	68.5	1	1	0	1	2	2	2	1	0	1	1	2	1	0	1	0	1	1	2	0	2	0	1	0	1	2	2	1	1	1	2	0	1	0	2	2	2	0	1	1	0	2	1	2	1	0	0
M668	1	68.6	1	1	0	1	2	2	2	1	0	1	1	2	1	0	1	0	1	1	2	0	2	0	1	0	1	2	2	1	1	1	2	0	1	0	2	2	2	0	1	1	0	2	1	2	1	0	0
M669	1	68.7	1	1	0	1	2	2	2	1	0	1	1	2	1	0	1	0	1	1	2	0	2	0	1	0	1	2	2	1	1	1	2	0	1	0	2	2	2	0	1	1	0	2	1	2	1	0	0
M670	1	68.7	1	1	0	1	2	2	2	1	0	1	1	2	1	0	1	0	1	1	2	0	2	0	1	0	1	2	2	1	1	1	2	0	1	0	2	2	2	0	1	1	0	2	1	2	1	0	0
M671	1	68.8	1	1	0	1	2	2	2	1	0	1	1	2	1	0	1	0	1	1	2	0	2	0	1	0	1	2	2	1	1	1	2	0	1	0	2	2	2	0	1	1	0	2	1	2	1	0	0
M672	1	68.8	1	1	0	1	2	2	2	1	0	1	1	2	1	0	1	0	1	1	2	0	2	0	1	0	1	2	2	1	1	1	2	0	1	0	2	2	2	0	1	1	0	2	1	2	1	0	0
M673	1	68.8	1	1	0	1	2	2	2	1	0	1	1	2	1	0	1	0	1	1	2	0	2	0	1	0	1	2	2	1	1	1	2	0	1	0	2	2	2	0	1	1	0	2	1	2	1	0	0
M674	1	68.9	1	1	0	1	2	2	2	1	0	1	1	2	1	0	1	0	1	1	2	0	2	0	1	0	1	2	2	1	1	1	2	0	1	0	2	2	2	0	1	1	0	2	1	2	1	0	0
M675	1	68.9	1	1	0	1	2	2	2	1	0	1	1	2	1	0	1	0	1	1	2	0	2	0	1	0	1	2	2	1	1	1	2	0	1	0	2	2	2	0	1	1	0	2	1	2	1	0	0
M676	1	69	1	1	0	1	2	2	2	1	0	1	1	2	1	0	1	0	1	1	2	0	2	0	1	0	1	2	2	1	1	1	2	0	1	0	2	2	2	0	1	1	0	2	1	2	1	0	0
M677	1	69.4	1	1	0	1	2	2	2	1	0	1	1	2	1	0	1	0	1	1	2	0	2	0	1	0	1	2	2	1	1	1	2	0	1	0	2	2	2	0	1	1	0	2	1	2	1	0	0
M678	1	69.5	1	1	0	1	2	2	2	1	0	1	1	2	1	0	1	0	1	1	2	0	2	0	1	0	1	2	2	1	1	1	2	0	1	0	2	2	2	0	1	1	0	2	1	2	1	0	0
M679	1	69.6	1	1	0	1	2	2	2	1	0	1	1	2	1	0	1	0	1	1	2	0	2	0	1	0	1	2	2	1	1	1	2	0	1	0	2	2	2	0	1	1	0	2	1	2	1	0	0
M680	1	69.6	1	1	0	1	2	2	2	1	0	1	1	2	1	0	1	0	1	1	2	0	2	0	1	0	1	2	2	1	1	1	2	0	1	0	2	2	2	0	1	1	0	2	1	2	1	0	0
M681	1	69.7	1	1	0	1	2	2	2	1	0	1	1	2	1	0	1	0	1	1	2	0	2	0	1	0	1	2	2	1	1	1	2	0	1	0	2	2	2	0	1	1	0	2	1	2	1	0	0
M682	1	69.7	1	1	0	1	2	2	2	1	0	1	1	2	1	0	1	0	1	1	2	0	2	0	1	0	1	2	2	1	1	1	2	0	1	0	2	2	2	0	1	1	0	2	1	2	1	0	0
M683	1	69.7	1	1	0	1	2	2	2	1	0	1	1	2	1	0	1	0	1	1	2	0	2	0	1	0	1	2	2	1	1	1	2	0	1	0	2	2	2	0	1	1	0	2	1	2	1	0	0
M684	1	69.8	1	1	0	1	2	2	2	1	0	1	1	2	1	0	1	0	1	1	2	0	2	0	1	0	1	2	2	1	1	1	2	0	1	0	2	2	2	0	1	1	0	2	1	2	1	0	0
M685	1	69.8	1	1	0	1	2	2	2	1	0	1	1	2	1	0	1	0	1	1	2	0	2	0	1	0	1	2	2	1	1	1	2	0	1	0	2	2	2	0	1	1	0	2	1	2	1	0	0
M686	1	69.8	1	1	0	1	2	2	2	1	0	1	1	2	1	0	1	0	1	1	2	0	2	0	1	0	1	2	2	1	1	1	2	0	1	0	2	2	2	0	1	1	0	2	1	2	1	0	0
M687	1	69.8	1	1	0	1	2	2	2	1	0	1	1	2	1	0	1	0	1	1	2	0	2	0	1	0	1	2	2	1	1	1	2	0	1	0	2	2	2	0	1	1	0	2	1	2	1	0	0
M688	1	69.9	1	1	0	1	2	2	2	1	0	1	1	2	1	0	1	0	1	1	2	0	2	0	1	0	1	2	2	1	1	1	2	0	1	0	2	2	2	0	1	1	0	2	1	2	1	0	0
M689	1	69.9	1	1	0	1	2	2	2	1	0	1	1	2	1	0	1	0	1	1	2	0	2	0	1	0	1	2	2	1	1	1	2	0	1	0	2	2	2	0	1	1	0	2	1	2	1	0	0
M690	1	70	1	1	0	1	2	2	2	1	0	1	1	2	1	0	1	0	1	1	2	0	2	0	1	0	1	2	2	1	1	1	2	0	1	0	2	2	2	0	1	1	0	2	1	2	1	0	0
M691	1	70.3	1	1	0	1	2	2	2	1	0	1	1	2	1	0	1	0	1	1	2	0	2	0	1	0	1	2	2	1	1	1	2	0	1	0	2	2	2	0	1	1	0	2	1	2	1	0	0
M692	1	70.3	1	1	0	1	2	2	2	1	0	1	1	2	1	0	1	0	1	1	2	0	2	0	1	0	1	2	2	1	1	1	2	0	1	0	2	2	2	0	1	1	0	2	1	2	1	0	0
M693	1	70.4	1	1	0	1	2	2	2	1	0	1	1	2	1	0	1	0	1	1	2	0	2	0	1	0	1	2	2	1	1	1	2	0	1	0	2	2	2	0	1	1	0	2	1	2	1	0	0
M694	1	70.4	1	1	0	1	2	2	2	1	0	1	1	2	1	0	1	0	1	1	2	0	2	0	1	0	1	2	2	1	1	1	2	0	1	0	2	2	2	0	1	1	0	2	1	2	1	0	0
M695	1	70.5	1	1	0	1	2	2	2	1	0	1	1	2	1	0	1	0	1	1	2	0	2	0	1	0	1	2	2	1	1	1	2	0	1	0	2	2	2	0	1	1	0	2	1	2	1	0	0
M696	1	70.7	1	1	0	1	2	2	2	1	0	1	1	2	1	0	1	0	1	1	2	0	2	0	1	0	1	2	2	1	1	1	2	0	1	0	2	2	2	0	1	1	0	2	1	2	1	0	0
M697	1	70.7	1	1	0	1	2	2	2	1	0	1	1	2	1	0	1	0	1	1	2	0	2	0	1	0	1	2	2	1	1	1	2	0	1	0	2	2	2	0	1	1	0	2	1	2	1	0	0
M698	1	70.7	1	1	0	1	2	2	2	1	0	1	1	2	1	0	1	0	1	1	2	0	2	0	1	0	1	2	2	1	1	1	2	0	1	0	2	2	2	0	1	1	0	2	1	2	1	0	0
M699	1	71	1	1	0	1	2	2	2	1	0	1	1	2	1	0	1	0	1	1	2	0	2	0	1	0	1	2	2	1	1	1	2	0	1	0	2	2	2	0	1	1	0	2	1	2	1	0	0
M700	1	71.2	1	1	0	1	2	2	2	1	0	1	1	2	1	0	1	0	1	1	2	0	2	0	1	0	1	2	2	1	1	1	2	0	1	0	2	2	2	0	1	1	0	2	1	2	1	0	0
M701	1	71.2	1	1	0	1	2	2	2	1	0	1	1	2	1	0	1	0	1	1	2	0	2	0	1	0	1	2	2	1	1	1	2	0	1	0	2	2	2	0	1	1	0	2	1	2	1	0	0
M702	1	71.2	1	1	0	1	2	2	2	1	0	1	1	2	1	0	1	0	1	1	2	0	2	0	1	0	1	2	2	1	1	1	2	0	1	0	2	2	2	0	1	1	0	2	1	2	1	0	0
M703	1	71.3	1	1	0	1	2	2	2	1	0	1	1	2	1	0	1	0	1	1	2	0	2	0	1	0	1	2	2	1	1	1	2	0	1	0	2	2	2	0	1	1	0	2	1	2	1	0	0
M704	1	71.3	1	1	0	1	2	2	2	1	0	1	1	2	1	0	1	0	1	1	2	0	2	0	1	0	1	2	2	1	1	1	2	0	1	0	2	2	2	0	1	1	0	2	1	2	1	0	0
M705	1	71.6	1	1	0	1	2	2	2	1	0	0	1	2	1	0	1	0	1	1	2	0	2	0	1	0	1	2	2	1	1	1	2	0	1	0	2	2	2	0	1	1	0	2	1	2	1	0	0
M706	1	71.6	1	1	0	1	2	2	2	1	0	0	1	2	1	0	1	0	1	1	2	0	2	0	1	0	1	2	2	1	1	1	2	0	1	0	2	2	2	0	1	1	0	2	1	2	1	0	0
M707	1	71.7	1	1	0	1	2	2	2	1	0	0	1	2	1	0	1	0	1	1	2	0	2	0	1	0	1	2	2	1	1	1	2	0	1	0	2	2	2	0	1	1	0	2	1	2	1	0	0
M708	1	71.8	1	1	0	1	2	2	2	1	0	0	1	2	1	0	1	0	1	1	2	0	2	0	1	0	1	2	2	1	1	1	2	0	1	0	2	2	2	0	1	1	0	2	1	2	1	0	0
M709	1	72	1	1	0	1	2	2	2	1	0	0	1	2	1	0	1	0	1	1	2	0	2	0	1	0	1	2	2	1	1	1	2	0	1	0	2	2	2	0	1	1	0	2	1	2	1	0	0
M710	1	72	1	1	0	1	2	2	2	1	0	0	1	2	1	0	1	0	1	1	2	0	2	0	1	0	1	2	2	1	1	1	2	0	1	0	2	2	2	0	1	1	0	2	1	2	1	0	0
M711	1	72.2	1	1	0	1	2	2	2	1	0	0	1	2	1	0	1	0	1	1	2	0	2	0	1	0	1	2	2	1	1	1	2	0	1	0	2	2	2	0	1	1	0	2	1	2	1	0	0
M712	1	72.4	1	1	0	1	2	2	2	1	0	0	1	2	1	0	1	0	1	1	2	0	2	0	1	0	1	2	2	1	1	1	2	0	1	0	2	2	2	0	1	1	0	2	1	2	1	0	0
M713	1	72.4	1	1	0	1	2	2	2	1	0	0	1	2	1	0	1	0	1	1	2	0	2	0	1	0	1	2	2	1	1	1	2	0	1	0	2	2	2	0	1	1	0	2	1	2	1	0	0
M714	1	72.4	1	1	0	1	2	2	2	1	0	0	1	2	1	0	1	0	1	1	2	0	2	0	1	0	1	2	2	1	1	1	2	0	1	0	2	2	2	0	1	1	0	2	1	2	1	0	0
M715	1	72.7	1	1	0	1	2	2	2	1	0	0	1	2	1	0	1	0	1	1	2	0	2	0	1	0	1	2	2	1	1	1	2	0	1	0	2	2	2	0	1	1	0	2	1	2	1	0	0
M716	1	72.8	1	1	0	1	2	2	2	1	0	0	1	2	1	0	1	0	1	1	2	0	2	0	1	0	1	2	2	1	1	1	2	0	1	0	2	2	2	0	1	1	0	2	1	2	1	0	0
M717	1	72.9	1	1	0	1	2	2	2	1	0	0	1	2	1	0	1	0	1	1	2	0	2	0	1	0	1	2	2	1	1	1	2	0	1	0	2	2	2	0	1	1	0	2	1	2	1	0	0
M718	1	72.9	1	1	0	1	2	2	2	1	0	0	1	2	1	0	1	0	1	1	2	0	2	0	1	0	1	2	2	1	1	1	2	0	1	0	2	2	2	0	1	1	0	2	1	2	1	0	0
M719	1	73	1	1	0	1	2	2	2	1	0	0	1	2	1	0	1	0	1	1	2	0	2	0	1	0	1	2	2	1	1	1	2	0	1	0	2	2	2	0	1	1	0	2	1	2	1	0	0
M720	1	73	1	1	0	1	2	2	2	1	0	0	1	2	1	0	1	0	1	1	2	0	2	0	1	0	1	2	2	1	1	1	2	0	1	0	2	2	2	0	1	1	0	2	1	2	1	0	0
M721	1	73.1	1	1	0	1	2	2	2	1	0	0	1	2	1	0	1	0	1	1	2	0	2	0	1	0	1	2	2	1	1	1	2	0	1	0	2	2	2	0	1	1	0	2	1	2	1	0	0
M722	1	73.1	1	1	0	1	2	2	2	1	0	0	1	2	1	0	1	0	1	1	2	0	2	0	1	0	1	2	2	1	1	1	2	0	1	0	2	2	2	0	1	1	0	2	1	2	1	0	0
M723	1	73.1	1	1	0	1	2	2	2	1	0	0	1	2	1	0	1	0	1	1	2	0	2	0	1	0	1	2	2	1	1	1	2	0	1	0	2	2	2	0	1	1	0	2	1	2	1	0	0
M724	1	73.2	1	1	0	1	2	2	2	1	0	0	2	2	1	0	1	0	1	1	2	0	2	0	1	0	1	2	2	1	1	1	2	0	1	0	2	2	2	0	1	1	0	2	1	2	1	0	0
M725	1	73.6	1	1	0	1	2	2	2	1	0	0	2	2	1	0	1	0	1	1	2	0	2	0	1	0	1	2	2	1	1	1	2	0	1	0	2	2	2	0	1	1	0	2	1	2	1	0	0
M726	1	73.7	1	1	0	1	2	2	2	1	0	0	2	2	1	0	1	0	1	1	2	0	2	0	1	0	1	2	2	1	1	1	2	0	1	0	2	2	2	0	1	1	0	2	1	2	1	0	0
M727	1	73.8	1	1	0	1	2	2	2	1	0	0	2	2	1	0	1	0	1	1	2	0	2	0	1	0	1	2	2	1	1	1	2	0	1	0	2	2	2	0	1	1	0	2	1	2	1	0	0
M728	1	73.8	1	1	0	1	2	2	2	1	0	0	2	2	1	0	1	0	1	1	2	0	2	0	1	0	1	2	2	1	1	1	2	0	1	0	2	2	2	0	1	1	0	2	1	2	1	0	0
M729	1	73.9	1	1	0	1	2	2	2	1	0	0	2	2	1	0	1	0	1	1	2	0	2	0	1	0	1	2	2	1	1	1	2	0	1	0	2	2	2	0	1	1	0	2	1	2	1	0	0
M730	1	74	1	1	0	1	2	2	2	1	0	0	2	2	1	0	1	0	1	1	2	0	2	0	1	0	1	2	2	1	1	1	2	0	1	0	2	2	2	0	1	1	0	2	1	2	1	0	0
M731	1	74	1	1	0	1	2	2	2	1	0	0	2	2	1	0	1	0	1	1	2	0	2	0	1	0	1	2	2	1	1	1	2	0	1	0	2	2	2	0	1	1	0	2	1	2	1	0	0
M732	1	74.1	1	1	0	1	2	2	2	1	0	0	2	2	1	0	1	0	1	1	2	0	2	0	1	0	1	2	2	1	1	1	2	0	1	0	2	2	2	0	1	1	0	2	1	2	1	0	0
M733	1	74.3	1	1	0	1	2	2	2	1	0	0	2	2	1	0	1	0	1	1	2	0	2	0	1	0	1	2	1	1	1	1	2	0	1	0	2	2	2	0	1	1	0	2	1	2	1	0	0
M734	1	74.5	1	1	0	1	1	2	2	1	0	0	2	2	1	0	1	0	1	1	2	1	2	0	1	0	1	2	1	1	1	1	2	1	1	0	2	2	2	0	1	1	0	2	1	2	1	0	0
M735	1	74.5	1	1	0	1	1	2	2	1	0	0	2	2	1	0	1	0	1	1	2	1	2	0	1	0	1	2	1	1	1	1	2	1	1	0	2	2	2	0	1	1	0	2	1	2	1	0	0
M736	1	74.5	1	1	0	1	1	2	2	1	0	0	2	2	1	0	1	0	1	1	2	1	2	0	1	0	1	2	1	1	1	1	2	1	1	0	2	2	2	0	1	1	0	2	1	2	1	0	0
M737	1	74.6	1	1	0	1	1	2	2	1	0	0	2	2	1	0	1	0	1	1	2	1	2	0	1	0	1	2	1	1	1	1	2	1	1	0	2	2	2	0	1	1	0	2	1	2	1	0	0
M738	1	74.6	1	1	0	1	1	2	2	1	0	0	2	2	1	0	1	0	1	1	2	1	2	0	1	0	1	2	1	1	1	1	2	1	1	0	2	2	2	0	1	1	0	2	1	2	1	0	0
M739	1	74.9	1	1	0	1	1	2	2	1	0	0	2	2	1	0	1	0	1	1	2	1	2	0	1	0	1	2	1	1	1	1	2	1	1	0	2	2	2	0	1	1	0	2	1	2	1	0	0
M740	1	75	1	1	0	1	1	2	2	1	0	0	2	2	1	0	1	0	1	1	2	1	2	0	1	0	1	2	1	1	1	1	2	1	1	0	2	2	2	0	1	1	0	2	1	2	1	0	0
M741	1	75.4	1	1	0	1	1	2	2	1	0	0	2	2	1	0	1	0	1	1	2	1	2	0	1	0	1	2	1	1	1	1	2	1	1	0	2	2	2	0	1	1	0	2	1	2	1	0	0
M742	1	75.4	1	1	0	1	1	2	2	1	0	0	2	2	1	0	1	0	1	1	2	1	2	0	1	0	1	2	1	1	1	1	2	1	1	0	2	2	2	0	1	1	0	2	1	2	1	0	0
M743	1	75.4	1	1	0	1	1	2	2	1	0	0	2	2	1	0	1	0	1	1	2	1	2	0	1	0	1	2	1	1	1	1	2	1	1	0	2	2	2	0	1	1	0	2	1	2	1	0	0
M744	1	75.6	1	1	0	1	1	2	2	1	0	0	2	2	1	0	1	0	1	1	2	1	1	0	1	0	1	2	1	1	1	1	2	1	1	0	2	2	2	0	1	1	0	2	1	2	1	0	0
M745	1	75.7	1	1	0	1	1	2	2	1	0	0	2	2	1	0	1	0	1	1	2	1	1	0	1	0	1	2	1	1	1	1	2	1	1	0	2	2	2	0	0	1	0	2	1	2	1	0	0
M746	1	75.7	1	1	0	1	1	2	2	1	0	0	2	2	1	0	1	0	1	1	2	1	1	0	1	0	1	2	1	1	1	1	2	1	1	0	2	2	2	0	0	1	0	2	1	2	1	0	0
M747	1	75.9	1	1	0	1	1	2	2	1	0	0	2	2	1	0	1	0	1	1	2	1	1	0	1	0	1	2	1	1	1	1	2	1	1	0	2	2	2	0	0	1	0	2	1	2	1	0	0
M748	1	75.9	1	1	0	1	1	2	2	1	0	0	2	2	1	0	1	0	1	1	2	1	1	0	1	0	1	2	1	1	1	1	2	1	1	0	2	2	2	0	0	1	0	2	1	2	1	0	0
M749	1	76	1	1	0	1	1	2	2	1	0	0	2	2	1	0	1	0	1	1	2	1	1	0	1	0	1	2	1	1	1	1	2	1	1	0	2	2	2	0	0	1	0	2	1	2	1	0	0
M750	1	76.1	1	1	0	1	1	2	2	1	0	0	2	2	1	0	1	0	1	1	2	1	1	0	1	0	1	2	1	1	1	1	2	1	1	0	2	2	2	0	0	1	0	2	1	2	1	0	0
M751	1	76.2	1	1	0	1	1	2	2	1	0	0	2	2	1	0	1	0	1	1	2	1	1	0	1	0	1	2	1	1	1	1	2	1	1	0	2	2	2	0	0	1	0	2	1	2	1	0	0
M752	1	76.3	1	1	0	1	1	2	2	1	0	0	2	2	1	0	1	0	1	1	2	1	1	0	1	0	1	2	1	1	1	1	2	1	1	0	2	2	2	0	0	1	0	2	1	2	1	0	0
M753	1	76.3	1	1	0	1	1	2	2	1	0	0	2	2	1	0	1	0	1	1	2	1	1	0	1	0	1	2	1	1	1	1	2	1	1	0	2	2	2	0	0	1	0	2	1	2	1	0	0
M754	1	76.5	1	1	0	1	1	2	2	1	0	0	2	2	1	0	1	0	1	1	2	1	1	0	1	0	1	2	1	1	1	1	2	1	1	0	2	2	2	0	0	1	0	2	1	2	1	0	0
M755	1	76.6	1	1	0	1	1	2	2	1	0	0	2	2	1	0	1	0	1	1	2	1	1	0	1	0	1	2	1	1	1	1	2	1	1	0	2	2	2	0	0	1	0	2	1	2	1	0	0
M756	1	76.6	1	1	0	1	1	2	2	1	0	0	2	2	1	0	1	0	1	1	2	1	1	0	1	0	1	2	1	1	1	1	2	1	1	0	2	2	2	0	0	1	0	2	1	2	1	0	0
M757	1	76.7	1	1	0	1	1	2	2	1	0	0	2	2	1	0	1	0	1	1	2	1	1	0	1	0	1	2	1	1	1	1	2	1	1	0	2	2	2	0	0	1	0	2	1	2	1	0	0
M758	1	77.1	1	1	0	1	1	2	2	1	0	0	2	1	1	0	1	0	1	1	2	1	1	0	1	0	1	2	1	1	1	1	2	1	1	0	2	2	2	0	0	1	0	2	1	2	1	0	0
M759	1	77.1	1	1	0	1	1	2	2	1	0	0	2	1	1	0	1	0	1	1	2	1	1	0	1	0	1	2	1	1	1	1	2	1	1	0	2	2	2	0	0	1	0	2	1	2	1	0	0
M760	1	77.1	1	1	0	1	1	2	2	1	0	0	2	1	1	0	1	0	1	1	2	1	1	0	1	0	1	2	1	1	1	1	2	1	1	0	2	2	2	0	0	1	0	2	1	2	1	0	0
M761	1	77.2	1	1	0	1	1	2	2	1	0	0	2	1	1	0	1	0	1	1	2	1	1	0	1	0	1	2	1	1	1	1	2	1	1	0	2	2	2	0	0	1	0	2	1	2	1	0	0
M762	1	77.2	1	1	0	1	1	2	2	1	0	0	2	1	1	0	1	0	1	1	2	1	1	0	1	0	1	2	1	1	1	1	2	1	1	0	2	2	2	0	0	1	0	2	1	2	1	0	0
M763	1	77.2	1	1	0	1	1	2	2	1	0	0	2	1	1	0	1	0	1	1	2	1	1	0	1	0	1	2	1	1	1	1	2	1	1	0	2	2	2	0	0	1	0	2	1	2	1	0	0
M764	1	77.2	1	1	0	1	1	2	2	1	0	0	2	1	1	0	1	0	1	1	2	1	1	0	1	0	1	2	1	1	1	1	2	1	1	0	2	2	2	0	0	1	0	2	1	2	1	0	0
M765	1	77.3	1	1	0	1	1	2	2	1	0	0	2	1	1	0	1	0	1	1	2	1	1	0	1	0	1	2	1	1	1	1	2	1	1	0	2	2	2	0	0	1	0	2	1	2	1	0	0
M766	1	77.5	1	1	0	1	1	2	2	1	0	0	2	1	1	0	1	0	1	1	2	1	1	0	1	0	1	2	1	1	1	1	2	1	1	0	2	2	2	0	0	1	0	2	1	2	1	0	0
M767	1	77.7	1	1	0	1	1	2	2	1	0	0	2	1	1	0	1	0	1	1	2	1	1	0	1	0	1	2	1	1	1	1	2	1	1	0	2	2	2	0	0	1	0	2	1	2	1	0	0
M768	1	77.7	1	1	0	1	1	2	2	1	0	0	2	1	1	0	1	0	1	1	2	1	1	0	1	0	1	2	1	1	1	1	2	1	1	0	2	2	2	0	0	1	0	2	1	2	1	0	0
M769	1	77.7	1	1	0	1	1	2	2	1	0	0	2	1	1	0	1	0	1	1	2	1	1	0	1	0	1	2	1	1	1	1	2	1	1	0	2	2	2	0	0	1	0	2	1	2	1	0	0
M770	1	77.8	1	1	0	1	1	2	2	1	0	0	2	1	1	0	1	0	1	1	2	1	1	0	1	0	1	2	1	1	1	1	2	1	1	0	2	2	2	0	0	1	0	2	1	2	1	0	0
M771	1	77.9	1	1	0	1	1	2	2	1	0	0	2	1	1	0	1	0	1	1	2	1	1	0	1	0	1	2	1	1	1	1	2	1	1	0	2	2	2	0	0	1	0	2	1	2	1	0	0
M772	1	77.9	1	1	0	1	1	2	2	1	0	0	2	1	1	0	1	0	1	1	2	1	1	0	1	0	1	2	1	1	1	1	2	1	1	0	2	2	2	0	0	1	0	2	1	2	1	0	0
M773	1	78	1	1	0	1	1	2	2	1	0	0	2	1	1	0	1	0	1	1	2	1	1	0	1	0	1	2	1	1	1	1	2	1	1	0	2	2	2	0	0	1	0	2	1	2	1	0	0
M774	1	78	1	1	0	1	1	2	2	1	0	0	2	1	1	0	1	0	1	1	2	1	1	0	1	0	1	2	1	1	1	1	2	1	1	0	2	2	2	0	0	1	0	2	1	2	1	0	0
M775	1	78.1	1	1	0	1	1	2	2	1	0	0	2	1	1	0	1	0	1	1	2	1	1	0	1	0	1	2	1	1	1	1	2	1	1	0	2	2	2	0	0	1	0	2	1	2	1	0	0
M776	1	78.2	1	1	0	1	1	2	2	1	0	0	2	1	1	0	1	0	1	1	2	1	1	0	1	0	1	2	1	1	1	1	2	1	1	0	2	2	2	0	0	1	0	2	1	2	1	0	0
M777	1	78.3	1	1	0	1	1	2	2	1	0	0	2	1	1	0	1	0	1	1	2	1	1	0	1	0	1	2	1	1	1	1	2	1	1	0	2	2	2	0	0	1	0	2	1	2	1	0	0
M778	1	78.4	1	1	0	1	1	2	2	1	0	0	2	1	1	0	1	0	1	1	2	1	1	0	1	0	1	2	1	1	1	1	2	1	1	0	2	2	2	0	0	1	0	2	1	2	1	0	0
M779	1	78.4	1	1	0	1	1	2	2	1	0	0	2	1	1	0	1	0	1	1	2	1	1	0	1	0	1	2	1	1	1	1	2	1	1	0	2	2	2	0	0	1	0	2	1	2	1	0	0
M780	1	78.4	1	1	0	1	1	2	2	1	0	0	2	1	1	0	1	0	1	1	2	1	1	0	1	0	1	2	1	1	1	1	2	1	1	0	2	2	2	0	0	1	0	2	1	2	1	0	0
M781	1	78.5	1	1	0	1	1	2	2	1	0	0	2	1	1	0	1	0	1	1	2	1	1	0	1	0	1	2	1	1	1	1	2	1	1	0	2	2	2	0	0	1	0	2	1	2	1	0	0
M782	1	78.7	1	1	0	1	1	2	2	1	0	0	2	1	1	0	1	0	1	1	2	1	1	0	1	0	1	2	1	1	1	1	2	1	1	0	2	2	2	0	0	1	0	2	1	2	1	0	0
M783	1	78.8	1	1	0	1	1	2	2	1	0	0	2	1	1	0	1	0	1	1	2	1	1	0	1	0	1	2	1	1	1	1	2	1	1	0	2	2	2	0	0	1	0	2	1	2	1	0	0
M784	1	78.9	1	1	0	1	1	2	2	1	0	0	2	1	1	0	1	0	1	1	2	1	1	0	1	0	1	1	1	1	1	1	2	1	1	0	2	2	2	0	0	1	0	2	1	2	1	0	0
M785	1	79	1	1	0	1	1	2	2	1	0	0	2	1	1	0	1	0	1	1	2	1	1	0	1	0	1	1	1	1	1	1	2	1	1	0	2	2	2	0	0	1	0	2	1	2	1	0	0
M786	1	79.2	1	1	0	1	1	2	2	1	0	0	2	1	1	0	1	0	1	1	2	1	1	0	1	0	1	1	1	1	1	1	2	1	1	0	2	2	2	0	0	1	0	2	1	2	1	0	0
M787	1	79.2	1	1	0	1	1	2	2	1	0	0	2	1	1	0	1	0	1	1	2	1	1	0	1	0	1	1	1	1	1	1	2	1	1	0	2	2	2	0	0	1	0	2	1	2	1	0	0
M788	1	79.5	1	1	0	1	1	2	2	1	0	0	2	1	1	0	1	0	1	1	2	1	1	0	1	0	1	1	1	1	1	1	2	1	1	0	2	2	2	0	0	1	0	2	1	2	1	0	0
M789	1	79.5	1	1	0	1	1	2	2	1	0	0	2	1	1	0	1	0	1	1	2	1	1	0	1	0	1	1	1	1	1	1	2	1	1	0	2	2	2	0	0	1	0	2	1	2	1	0	0
M790	1	79.5	1	1	0	1	1	2	2	1	0	0	2	1	1	0	1	0	1	1	2	1	1	0	1	0	1	1	1	1	1	1	2	1	1	0	2	2	2	0	0	1	0	2	1	2	1	0	0
M791	1	79.7	1	1	0	1	1	2	2	1	0	0	2	1	1	0	1	0	1	1	2	1	1	0	1	0	1	1	1	1	1	1	2	1	1	0	2	2	2	0	0	1	0	2	1	2	1	0	0
M792	1	79.7	1	1	0	1	1	2	2	1	0	0	2	1	1	0	1	0	1	1	2	1	1	0	1	0	1	1	1	1	1	1	2	1	1	0	2	2	2	0	0	1	0	2	1	2	1	0	0
M793	1	79.7	1	1	0	1	1	2	2	1	0	0	2	1	1	0	1	0	1	1	2	1	1	0	1	0	1	1	1	1	1	1	2	1	1	0	2	2	2	0	0	1	0	2	1	2	1	0	0
M794	1	79.7	1	1	0	1	1	2	2	1	0	0	2	1	1	0	1	0	1	1	2	1	1	0	1	0	1	1	1	1	1	1	2	1	1	0	2	2	2	0	0	1	0	2	1	2	1	0	0
M795	1	79.8	1	1	0	1	1	2	2	1	0	0	2	1	1	0	1	0	1	1	2	1	1	0	1	0	1	1	1	1	1	1	2	1	1	0	2	2	2	0	0	1	0	2	1	2	1	0	0
M796	1	79.9	1	1	0	1	1	2	2	1	0	0	2	1	1	0	1	0	1	1	2	1	1	0	1	0	1	1	1	1	1	1	2	1	1	0	2	2	2	0	0	1	0	2	1	2	1	0	0
M797	1	79.9	1	1	0	1	1	2	2	1	0	0	2	1	1	0	1	0	1	1	2	1	1	0	1	0	1	1	1	1	1	1	2	1	1	0	2	2	2	0	0	1	0	2	1	2	1	0	0
M798	1	80	1	1	0	1	1	2	2	1	0	0	2	1	1	0	1	0	1	1	2	1	1	0	1	0	1	1	1	1	1	1	2	1	1	0	2	2	2	0	0	1	0	2	1	2	1	0	0
M799	1	80	1	1	0	1	1	2	2	1	0	0	2	1	1	0	1	0	1	1	2	1	1	0	1	0	1	1	1	1	1	1	2	1	1	0	2	2	2	0	0	1	0	2	1	2	1	0	0
M800	1	80.1	1	1	0	1	1	2	2	1	0	0	2	1	1	0	1	0	1	1	2	1	1	0	1	0	1	1	1	1	1	1	2	1	1	0	2	2	2	0	0	1	0	2	1	2	1	0	0
M801	1	80.1	1	1	0	1	1	2	2	1	0	0	2	1	1	0	1	0	1	1	2	1	1	0	1	0	1	1	1	1	1	1	2	1	1	0	2	2	2	0	0	1	0	2	1	2	1	0	0
M802	1	80.2	1	1	0	1	1	2	2	1	0	0	2	1	1	0	1	0	1	1	2	1	1	0	1	0	1	1	1	1	1	1	2	1	1	0	2	2	2	0	0	1	0	2	1	2	1	0	0
M803	1	80.2	1	1	0	1	1	2	2	1	0	0	2	1	1	0	1	0	1	1	2	1	1	0	1	0	1	1	1	1	1	1	2	1	1	0	2	2	2	0	0	1	0	2	1	2	1	0	0
M804	1	80.3	1	1	0	1	1	2	2	1	0	0	2	1	1	0	1	0	1	1	2	1	1	0	1	0	1	1	1	1	1	1	2	1	1	0	2	2	2	0	0	1	0	2	1	2	1	0	1
M805	1	80.4	1	1	0	1	1	2	2	1	0	0	2	1	1	0	1	0	1	1	2	1	1	0	1	0	1	1	1	1	1	1	2	1	1	0	2	2	2	0	0	1	0	2	1	2	1	0	1
M806	1	80.5	1	1	0	1	1	2	2	1	0	0	2	1	1	0	1	0	1	1	2	1	1	0	1	0	1	1	1	1	1	1	2	1	1	0	2	2	2	0	0	1	0	2	1	2	1	0	1
M807	1	80.5	1	1	0	1	1	2	2	1	0	0	2	1	1	0	1	0	1	1	2	1	1	0	1	0	1	1	1	1	1	1	2	1	1	0	2	2	2	0	0	1	0	2	1	2	1	0	1
M808	1	80.6	1	1	0	1	1	2	2	1	0	0	2	1	1	0	1	0	1	1	2	1	1	0	1	0	1	1	1	1	1	1	1	1	1	0	2	2	2	0	0	1	0	2	1	2	1	0	1
M809	1	80.9	1	1	0	1	1	2	2	1	0	0	2	1	1	0	1	0	1	1	2	1	1	0	1	0	1	1	1	1	1	1	1	1	1	0	2	2	2	0	0	1	0	2	1	2	1	0	1
M810	1	81	1	1	0	1	1	2	2	1	0	0	2	1	1	0	1	0	1	1	2	1	1	0	1	0	1	1	1	1	1	1	1	1	1	0	2	2	2	0	0	1	0	2	1	2	1	0	1
M811	1	81.2	1	1	0	1	1	2	2	1	0	0	2	1	1	0	1	0	1	1	2	1	1	0	1	0	1	1	1	1	1	1	1	1	1	0	2	2	2	0	0	1	0	2	1	2	1	0	1
M812	1	81.2	1	1	0	1	1	2	2	1	0	0	2	1	1	0	1	0	1	1	2	1	1	0	1	0	1	1	1	1	1	1	1	1	1	0	2	2	2	0	0	1	0	2	1	2	1	0	1
M813	1	81.2	1	1	0	1	1	2	2	1	0	0	2	1	1	0	1	0	1	1	2	1	1	0	1	0	1	1	1	1	1	1	1	1	1	0	2	2	2	0	0	1	0	2	1	2	1	0	1
M814	1	81.4	1	1	0	1	1	2	2	1	0	0	2	1	1	0	1	0	1	1	2	1	1	0	1	0	1	1	1	1	1	1	1	1	1	0	2	2	2	0	0	1	0	2	1	2	1	0	1
M815	1	81.4	1	1	0	1	1	2	2	1	0	0	2	1	1	0	1	0	1	1	2	1	1	0	1	0	1	1	1	1	1	1	1	1	1	0	2	2	2	0	0	1	0	2	1	2	1	0	1
M816	1	81.4	1	1	0	1	1	2	2	1	0	0	2	1	1	0	1	0	1	1	2	1	1	0	1	0	1	1	1	1	1	1	1	1	1	0	2	2	2	0	0	1	0	2	1	2	1	0	1
M817	1	81.5	1	1	0	1	1	2	2	1	0	0	2	1	1	0	1	0	1	1	2	1	1	0	1	0	1	1	1	1	1	1	1	1	1	0	2	2	2	0	0	1	0	2	1	2	1	0	1
M818	1	81.6	1	1	0	1	1	2	2	1	0	0	2	1	1	0	1	0	1	1	2	1	1	0	1	0	1	1	1	1	1	1	1	1	1	0	2	2	2	0	0	1	0	2	1	2	1	0	1
M819	1	81.6	1	1	0	1	1	2	2	1	0	0	2	1	1	0	1	0	1	1	2	1	1	0	1	0	1	1	1	1	1	1	1	1	1	0	2	2	2	0	0	1	0	2	1	2	1	0	1
M820	1	81.7	1	1	0	1	1	2	2	1	0	0	2	1	1	0	1	0	1	1	2	1	1	0	1	0	1	1	1	1	1	1	1	1	1	0	2	2	2	0	0	1	0	2	1	2	1	0	1
M821	1	81.9	1	1	0	1	1	2	2	1	0	0	2	1	1	0	1	0	1	1	2	1	1	0	1	0	1	1	1	1	1	1	1	1	1	0	1	2	2	0	0	1	0	2	1	2	1	0	1
M822	1	82	1	1	0	1	1	2	2	1	0	0	2	1	1	0	1	0	1	1	2	1	1	0	1	0	1	1	1	1	1	1	1	1	1	0	1	2	2	0	0	1	0	2	1	2	1	0	1
M823	1	82.1	1	1	0	1	1	2	2	1	0	0	2	1	1	0	1	0	1	1	2	1	1	0	1	0	1	1	1	1	1	1	1	1	1	0	1	2	2	0	0	1	0	2	1	2	1	0	1
M824	1	82.1	1	1	0	1	1	2	2	1	0	0	2	1	1	0	1	0	1	1	2	1	1	0	1	0	1	1	1	1	1	1	1	1	1	0	1	2	2	0	0	1	0	2	1	2	1	0	1
M825	1	82.2	1	1	0	1	1	2	2	1	0	0	2	1	1	0	1	0	1	1	2	1	1	0	1	0	1	1	1	1	1	1	1	1	1	0	1	2	2	0	0	1	0	2	1	2	1	0	1
M826	1	82.5	1	1	0	1	1	2	2	1	0	0	2	1	1	0	1	0	1	1	2	1	1	0	1	0	1	1	1	1	1	1	1	1	1	0	1	2	2	0	0	1	0	2	1	2	1	0	1
M827	1	82.6	1	1	0	1	1	2	2	1	0	1	2	1	1	0	1	0	1	1	2	1	1	0	1	0	1	1	1	1	1	1	1	1	1	0	1	2	2	0	0	1	0	2	1	2	1	0	1
M828	1	82.6	1	1	0	1	1	2	2	1	0	1	2	1	1	0	1	0	1	1	2	1	1	0	1	0	1	1	1	1	1	1	1	1	1	0	1	2	2	0	0	1	0	2	1	2	1	0	1
M829	1	82.6	1	1	0	1	1	2	2	1	0	1	2	1	1	0	1	0	1	1	2	1	1	0	1	0	1	1	1	1	1	1	1	1	1	0	1	2	2	0	0	1	0	2	1	2	1	0	1
M830	1	82.7	1	1	0	2	1	2	2	1	0	1	2	1	1	0	1	0	1	1	2	1	1	0	1	0	1	1	1	1	1	1	1	1	1	0	1	2	2	0	0	1	0	2	1	2	1	0	1
M831	1	82.7	1	1	0	2	1	2	2	1	0	1	2	1	1	0	1	0	1	1	2	1	1	0	1	0	1	1	1	1	1	1	1	1	1	0	1	2	2	0	0	1	0	2	1	2	1	0	1
M832	1	82.8	1	1	0	2	1	2	2	1	0	1	2	1	1	0	1	0	1	1	2	1	1	0	1	0	1	1	1	1	1	1	1	1	1	0	1	2	2	0	0	1	0	2	1	2	1	0	1
M833	1	82.9	1	1	0	2	1	2	2	1	0	1	2	1	1	0	1	0	1	1	2	1	1	0	1	0	1	1	1	1	1	1	1	1	1	0	1	2	2	0	0	1	0	2	1	2	1	0	1
M834	1	83.4	1	1	0	2	1	2	2	1	0	1	2	1	1	0	1	0	1	1	2	1	1	0	1	0	1	1	1	1	1	1	1	1	1	1	1	2	2	0	1	1	0	2	1	2	1	0	1
M835	1	83.5	1	1	0	2	1	2	2	1	0	1	2	1	1	0	1	0	1	1	2	1	1	0	1	0	1	1	1	1	1	1	1	1	1	1	1	2	2	0	1	1	0	2	1	2	1	0	1
M836	1	83.6	1	1	0	2	1	2	2	1	0	1	2	1	1	0	1	0	1	1	2	1	1	0	1	0	1	1	1	1	1	1	1	1	1	1	1	2	2	0	1	1	0	2	1	2	1	0	1
M837	1	83.7	1	1	0	2	1	2	2	1	0	1	2	1	1	0	1	0	1	1	2	1	1	0	1	0	1	1	1	1	1	1	1	1	1	1	1	2	2	0	1	1	0	2	1	2	1	0	1
M838	1	83.8	1	1	0	2	1	2	2	1	0	1	2	1	1	0	1	0	1	1	2	1	1	0	1	0	1	1	1	1	1	1	1	1	1	1	1	2	2	0	1	1	0	2	1	2	1	0	1
M839	1	83.9	1	1	0	2	1	2	2	1	0	1	2	1	1	0	1	0	1	1	2	1	1	0	1	0	1	1	1	1	1	1	1	1	1	1	1	2	2	0	1	1	0	2	1	2	1	0	1
M840	1	84	1	1	0	2	1	2	2	1	0	1	2	1	1	0	1	0	1	1	2	1	1	0	1	0	1	1	1	1	1	1	1	1	1	1	1	2	2	0	1	1	0	2	1	2	1	0	1
M841	1	84.1	1	1	0	2	1	2	2	1	0	1	2	1	1	0	1	0	1	1	2	1	1	0	1	0	1	1	1	1	1	1	1	1	1	1	1	2	2	0	1	1	0	2	1	2	1	0	1
M842	1	84.3	1	1	0	2	1	2	2	1	0	1	2	1	1	0	1	0	1	1	2	1	1	0	1	0	1	1	1	1	1	1	1	1	1	1	1	2	2	0	1	1	0	2	1	2	1	0	1
M843	1	84.3	1	1	0	2	1	2	2	1	0	1	2	1	1	0	1	0	1	1	2	1	1	0	1	0	1	1	1	1	1	1	1	1	1	1	1	2	2	0	1	1	0	2	1	2	1	0	1
M844	1	84.4	1	1	0	2	1	2	2	1	0	1	2	1	1	0	1	0	1	1	2	1	1	0	1	0	1	1	1	1	1	2	1	1	1	1	1	2	2	0	1	1	0	2	1	2	1	0	1
M845	1	84.5	1	1	0	2	1	2	2	1	0	1	2	1	1	0	1	0	1	1	2	1	1	0	1	0	1	1	1	1	1	2	1	1	1	1	1	2	2	0	1	1	0	2	1	2	1	0	1
M846	1	84.5	1	1	0	2	1	2	2	1	0	1	2	1	1	0	1	0	1	1	2	1	1	0	1	0	1	1	1	1	1	2	1	1	1	1	1	2	2	0	1	1	0	2	1	2	1	0	1
M847	1	84.6	1	1	0	2	1	2	2	1	0	1	2	1	1	0	1	0	1	1	2	1	1	0	1	0	1	1	1	1	1	2	1	1	1	1	1	2	2	0	1	1	0	2	1	2	1	0	1
M848	1	84.7	1	1	0	2	1	2	2	1	0	1	2	1	1	0	1	0	1	1	2	1	1	0	1	0	1	1	1	1	1	2	1	1	1	1	1	2	2	0	1	1	0	2	1	2	1	0	1
M849	1	84.7	1	1	0	2	1	2	2	1	0	1	2	1	1	0	1	0	1	1	2	1	1	0	1	0	1	1	1	1	1	2	1	1	1	1	1	2	2	0	1	1	0	2	1	2	1	0	1
M850	1	84.8	1	1	0	2	1	2	2	1	0	1	2	1	1	0	1	0	1	1	2	1	1	0	1	0	1	1	1	1	1	2	1	1	1	1	1	2	2	0	1	1	0	2	1	2	1	0	1
M851	1	84.9	1	1	0	2	1	2	2	1	0	1	2	1	1	0	1	0	1	1	2	1	1	0	1	0	1	1	1	1	1	2	1	1	1	1	1	2	2	0	1	1	0	2	1	2	1	0	1
M852	1	85	1	1	0	2	1	2	2	1	0	1	2	1	1	0	1	0	1	1	2	1	1	0	1	0	1	1	1	1	1	2	1	1	1	1	1	2	2	0	1	1	0	2	1	2	1	0	1
M853	1	85	1	1	0	2	1	2	2	1	0	1	2	1	1	0	1	0	1	1	2	1	1	0	1	0	1	1	1	1	1	2	1	1	1	1	1	2	2	0	1	1	0	2	1	2	1	0	1
M854	1	85	1	1	0	2	1	2	2	1	0	1	2	1	1	0	1	0	1	1	2	1	1	0	1	0	1	1	1	1	1	2	1	1	1	1	1	2	2	0	1	1	0	2	1	2	1	0	1
M855	1	85.2	1	1	0	2	1	2	2	1	0	1	2	1	1	0	1	0	1	1	2	1	1	0	1	0	1	1	1	1	1	2	1	1	1	1	1	2	2	0	1	1	0	2	1	2	1	0	1
M856	1	85.3	1	1	0	2	1	2	2	1	0	1	2	1	1	0	1	0	1	1	2	1	1	0	1	0	1	1	1	1	1	2	1	1	1	1	1	2	2	0	1	1	0	2	1	2	1	0	1
M857	1	85.4	1	1	0	2	1	2	2	1	0	1	2	1	1	0	1	0	1	1	2	1	1	0	1	0	1	1	1	1	1	2	1	1	1	1	1	2	2	0	1	1	0	2	1	2	1	0	1
M858	1	85.4	1	1	0	2	1	2	2	1	0	1	2	1	1	0	1	0	1	1	2	1	1	0	1	0	1	1	1	1	1	2	1	1	1	1	1	2	2	0	1	1	0	2	1	2	1	0	1
M859	1	85.4	1	1	0	2	1	2	2	1	0	1	2	1	1	0	1	0	1	1	2	1	1	0	1	0	1	1	1	1	1	2	1	1	1	1	1	2	2	0	1	1	0	2	1	2	1	0	1
M860	1	85.5	1	1	0	2	1	2	2	1	0	1	2	1	1	0	1	0	1	1	2	1	1	0	1	0	1	1	1	1	1	2	1	1	1	1	1	2	2	0	1	1	0	2	1	2	1	0	1
M861	1	85.5	1	1	0	2	1	2	2	1	0	1	2	1	1	0	1	0	1	1	2	1	1	0	1	0	1	1	1	1	1	2	1	1	1	1	1	2	2	0	1	1	0	2	1	2	1	0	1
M862	1	85.6	1	1	0	2	1	2	2	1	0	1	2	1	1	0	1	0	1	1	2	1	1	0	1	0	2	1	1	1	1	2	1	1	1	1	1	2	2	0	1	1	0	2	1	2	1	0	1
M863	1	85.6	1	1	0	2	1	2	2	1	0	1	2	1	1	0	1	0	1	1	2	1	1	0	1	0	2	1	1	1	1	2	1	1	1	1	1	2	2	0	1	1	0	2	1	2	1	0	1
M864	1	85.6	1	1	0	2	1	2	2	1	0	1	2	1	1	0	1	0	1	1	2	1	1	0	1	0	2	1	1	1	1	2	1	1	1	1	1	2	2	0	1	1	0	2	1	2	1	0	1
M865	1	85.6	1	1	0	2	1	2	2	1	0	1	2	1	1	0	1	0	1	1	2	1	1	0	1	0	2	1	1	1	1	2	1	1	1	1	1	2	2	0	1	1	0	2	1	2	1	0	1
M866	1	85.7	1	1	0	2	1	2	2	1	0	1	2	1	1	0	1	0	1	1	2	1	1	0	1	0	2	1	1	1	1	2	1	1	1	1	1	2	2	0	1	1	0	2	1	2	1	0	1
M867	1	85.8	1	1	0	1	1	2	2	1	0	1	2	1	1	0	1	0	1	1	2	1	1	0	1	0	2	1	1	1	1	2	1	1	1	1	1	2	2	0	1	1	0	2	1	2	1	0	1
M868	1	85.9	1	1	0	1	1	2	2	1	0	1	2	1	1	0	1	0	1	1	2	1	1	0	1	0	2	1	1	1	1	2	1	1	1	1	1	2	2	0	1	1	0	2	1	2	1	0	1
M869	1	85.9	1	1	0	1	1	2	2	1	0	1	2	1	1	0	1	0	1	1	2	1	1	0	1	0	2	1	1	1	1	2	1	1	1	1	1	2	2	0	1	1	0	2	1	2	1	0	1
M870	1	86	1	1	0	1	1	2	2	1	0	1	2	1	1	0	1	0	1	1	2	1	1	0	1	0	2	1	1	1	1	2	1	1	1	1	1	2	2	0	1	1	0	2	1	2	1	0	1
M871	1	86	1	1	0	1	1	2	2	1	0	1	2	1	1	0	1	0	1	1	2	1	1	0	1	0	2	1	1	1	1	2	1	1	1	1	1	2	2	0	1	1	0	2	1	2	1	0	1
M872	1	86	1	1	0	1	1	2	2	1	0	1	2	1	1	0	1	0	1	1	2	1	1	0	1	0	2	1	1	1	1	2	1	1	1	1	1	2	2	0	1	1	0	2	1	2	1	0	1
M873	1	86.3	1	1	0	1	1	2	2	1	0	1	2	1	1	0	1	0	1	1	2	1	1	0	1	0	2	1	1	1	1	2	1	1	1	1	1	2	2	0	1	1	0	2	1	2	1	0	1
M874	1	86.4	1	1	0	1	1	2	2	1	0	1	2	1	1	0	1	0	1	1	2	1	1	0	1	0	2	1	1	1	1	2	1	1	1	1	1	2	2	0	1	1	0	2	1	2	1	0	1
M875	1	86.5	1	1	0	1	1	2	2	1	0	1	2	1	1	0	1	0	1	1	2	1	1	0	1	0	2	1	1	1	1	2	1	1	1	1	1	2	2	0	1	1	0	2	1	2	1	0	1
M876	1	86.7	1	1	0	1	1	2	2	1	0	1	2	1	1	0	1	0	1	1	2	1	1	0	1	0	2	1	1	1	1	2	1	1	1	1	1	2	2	0	1	1	0	2	1	2	1	0	1
M877	1	87	1	1	0	1	1	2	2	1	0	1	2	1	1	0	1	0	1	1	2	1	1	0	1	0	2	1	1	1	1	2	1	1	1	1	1	2	2	0	1	1	0	2	2	2	1	0	1
M878	1	87.2	1	1	0	1	1	2	2	1	0	1	2	1	1	0	1	0	1	1	2	1	1	0	1	0	2	1	1	1	1	2	1	1	1	1	1	2	2	0	1	1	0	2	2	2	1	0	1
M879	1	87.3	1	1	0	1	1	2	2	1	0	1	2	1	1	0	1	0	1	1	2	1	1	0	1	0	2	1	1	1	1	2	1	1	1	1	1	2	2	0	1	1	0	2	2	2	1	0	1
M880	1	87.7	1	1	0	1	1	2	2	1	0	1	2	1	1	0	1	0	1	1	2	1	1	0	1	0	2	1	1	1	1	2	1	1	1	1	1	2	2	0	1	1	0	2	2	2	1	0	1
M881	1	87.7	1	1	0	1	1	2	2	1	0	1	2	1	1	0	1	0	1	1	2	1	1	0	1	0	2	1	1	1	1	2	1	1	1	1	1	2	2	0	1	1	0	2	2	2	1	0	1
M882	1	87.8	1	1	0	1	1	2	2	1	0	1	2	1	1	0	1	0	1	1	2	1	1	0	1	0	2	1	1	1	1	2	1	1	1	1	1	2	2	0	1	1	0	2	2	2	1	0	1
M883	1	87.8	1	1	0	1	1	2	2	1	0	1	2	1	1	0	1	0	1	1	2	1	1	0	1	0	2	1	1	1	1	2	1	1	1	1	1	2	2	0	1	1	0	2	2	2	1	0	1
M884	1	87.9	1	1	0	1	1	2	2	1	0	1	2	1	1	0	1	0	1	1	2	1	1	0	1	0	2	1	1	1	1	2	1	1	1	1	1	2	2	0	1	1	0	2	2	2	1	0	1
M885	1	87.9	1	1	0	1	1	2	2	1	0	1	2	1	1	0	1	0	1	1	2	1	1	0	1	0	2	1	1	1	1	2	1	1	1	1	1	2	2	0	1	1	0	2	2	2	1	0	1
M886	1	88	1	1	0	1	1	2	2	1	0	1	2	1	1	0	1	0	1	1	2	1	1	0	1	0	2	1	1	1	1	2	1	1	1	1	1	2	2	0	1	1	0	2	2	2	1	0	1
M887	1	88.1	1	1	0	1	1	2	2	1	0	1	2	1	1	0	1	0	1	1	2	1	1	0	1	0	2	1	1	1	1	2	1	1	1	1	1	2	2	0	1	1	0	2	2	2	1	0	1
M888	1	88.1	1	1	0	1	1	2	2	1	0	1	2	1	1	0	1	0	1	1	2	1	1	0	1	0	2	1	1	1	1	2	1	1	1	1	1	2	2	0	1	1	0	2	2	2	1	0	1
M889	1	88.3	1	1	0	1	1	2	2	1	0	1	2	1	1	0	1	0	1	1	2	1	1	0	1	0	2	1	1	1	1	2	1	1	1	1	1	2	2	0	1	1	0	2	2	2	1	0	1
M890	1	88.3	1	1	0	1	1	2	2	1	0	1	2	1	1	0	1	0	1	1	2	1	1	0	1	0	2	1	1	1	1	2	1	1	1	1	1	2	2	0	1	1	0	2	2	2	1	0	1
M891	1	88.4	1	1	0	1	1	2	2	1	0	1	2	1	1	0	1	0	1	1	2	1	1	0	1	0	2	1	1	1	1	2	1	1	1	1	1	2	2	0	1	1	0	2	2	2	1	0	1
M892	1	88.4	1	1	0	1	1	2	2	1	0	1	2	1	1	0	1	0	1	1	2	1	1	0	1	0	2	1	1	1	1	2	1	1	1	1	1	2	2	0	1	1	0	2	2	2	1	0	1
M893	1	88.6	1	1	0	1	1	2	2	1	0	1	2	1	1	0	1	0	1	1	2	1	1	0	1	0	2	1	1	1	1	2	1	1	1	1	1	2	2	0	1	1	0	2	2	2	1	0	1
M894	1	88.6	1	1	0	1	1	2	2	1	0	1	2	1	1	0	1	0	1	1	2	1	1	0	1	0	2	1	1	1	1	2	1	1	1	1	1	2	2	0	1	1	0	2	2	2	1	0	1
M895	1	88.7	1	1	0	1	1	2	2	1	0	1	2	1	1	0	1	0	1	1	2	1	1	0	1	0	2	1	1	1	1	2	1	1	1	1	1	2	2	0	1	1	0	2	2	2	1	0	1
M896	1	88.7	1	1	0	1	1	2	2	1	0	1	2	1	1	0	1	0	1	1	2	1	1	0	1	0	2	1	1	1	1	2	1	1	1	1	1	2	2	0	1	1	0	2	2	2	1	0	1
M897	1	88.7	1	1	0	1	1	2	2	1	0	1	2	1	1	0	1	0	1	1	2	1	1	0	1	0	2	1	1	1	1	2	1	1	1	1	1	2	2	0	1	1	0	2	2	2	1	0	1
M898	1	88.9	1	1	0	1	1	2	2	1	0	1	2	1	1	0	1	0	1	1	2	1	1	0	1	0	2	1	1	1	1	2	1	1	1	1	1	2	2	0	1	1	0	2	2	2	1	0	1
M899	1	88.9	1	1	0	1	1	2	2	1	0	1	2	1	1	0	1	0	1	1	2	1	1	0	1	0	2	1	1	1	1	2	1	1	1	1	1	2	2	0	1	1	0	2	2	2	1	0	1
M900	1	89	1	1	0	1	1	2	2	1	0	1	2	1	1	0	1	0	1	1	2	1	1	0	1	0	2	1	1	1	1	2	1	1	1	1	1	2	2	0	1	1	0	2	2	2	1	0	1
M901	1	89.1	1	1	0	1	1	2	2	1	0	1	2	1	1	0	1	0	1	1	2	1	1	0	1	0	2	1	1	1	1	2	1	1	1	1	1	2	1	0	1	1	0	2	2	2	1	0	1
M902	1	89.1	1	1	0	1	1	2	2	1	0	1	2	1	1	0	1	0	1	1	2	1	1	0	1	0	2	1	1	1	1	2	1	1	1	1	1	2	1	0	1	1	0	2	2	2	1	0	1
M903	1	89.1	1	1	0	1	1	2	2	1	0	1	2	1	1	0	1	0	1	1	2	1	1	0	1	0	2	1	1	1	1	2	1	1	1	1	1	2	1	0	1	1	0	2	2	2	1	0	1
M904	1	89.2	1	1	0	1	1	2	2	1	0	1	2	1	1	0	1	0	1	1	2	1	1	0	1	0	2	1	1	1	1	2	1	1	1	1	1	2	1	0	1	1	0	2	2	2	1	0	1
M905	1	89.3	1	1	0	1	1	2	2	1	0	1	2	1	1	0	1	0	1	1	2	1	1	0	1	0	2	1	1	1	1	2	1	1	1	1	1	2	1	0	1	1	0	2	2	2	1	0	1
M906	1	89.4	1	1	0	1	1	2	2	1	0	1	2	1	1	0	1	0	1	1	2	1	1	0	1	0	2	1	1	1	1	2	1	1	1	1	1	2	1	0	1	1	0	2	2	2	1	0	1
M907	1	89.6	1	1	0	1	1	2	2	1	0	1	2	1	1	0	1	0	1	1	2	1	1	0	1	0	2	1	1	1	1	2	1	1	1	1	1	2	1	0	1	1	0	2	2	2	1	0	1
M908	1	89.6	1	1	0	1	1	2	2	1	0	1	2	1	1	0	1	0	1	1	2	1	1	0	1	0	2	1	1	1	1	2	1	1	1	1	1	2	1	0	1	1	0	2	2	2	1	0	1
M909	1	89.9	1	1	0	1	1	2	2	1	0	1	2	1	1	0	1	0	1	1	2	1	1	0	1	0	2	1	1	1	1	2	1	1	1	1	1	2	1	0	1	1	0	2	2	2	1	0	1
M910	1	89.9	1	1	0	1	1	2	2	1	0	1	2	1	1	0	1	0	1	1	2	1	1	0	1	0	2	1	1	1	1	2	1	1	1	1	1	2	1	0	1	1	0	2	2	2	1	0	1
M911	1	90	1	1	0	1	1	2	2	1	0	1	2	1	1	0	1	0	1	1	2	1	1	0	1	0	2	1	1	1	1	2	1	1	1	1	1	2	1	0	1	1	0	2	2	2	1	0	1
M912	1	90.1	1	1	0	1	1	2	2	1	0	1	2	1	1	0	1	0	1	1	2	1	1	0	1	0	2	1	1	1	1	2	1	1	1	1	1	2	1	0	1	1	0	2	2	2	1	0	1
M913	1	90.1	1	1	0	1	1	2	2	1	0	1	2	1	1	0	1	0	1	1	2	1	1	0	1	0	2	1	1	1	1	2	1	1	1	1	1	2	1	0	1	1	0	2	2	2	1	0	1
M914	1	90.2	1	1	0	1	1	2	2	1	0	1	2	1	1	0	1	0	1	1	2	1	1	0	1	0	2	1	1	1	1	2	1	1	1	1	1	2	1	0	1	1	0	2	2	2	1	0	1
M915	1	90.4	1	1	0	1	1	2	2	1	0	1	2	1	1	0	1	0	1	1	2	1	1	0	1	0	2	1	1	1	1	2	1	1	1	1	1	2	1	0	1	1	0	2	2	2	1	0	1
M916	1	90.5	1	0	0	1	1	2	2	1	0	1	2	1	1	0	1	0	1	1	2	1	1	0	1	0	2	1	1	1	1	2	1	1	1	1	1	2	1	0	1	1	0	2	2	2	1	0	1
M917	1	90.7	1	0	0	1	1	2	2	1	0	1	2	1	1	0	1	0	1	1	2	1	1	0	1	0	2	1	1	1	1	2	1	1	1	1	1	2	1	0	1	1	0	2	2	2	1	0	1
M918	1	90.8	1	0	0	1	1	2	2	1	0	1	2	1	1	0	1	0	1	1	2	1	1	0	1	0	2	1	1	1	1	2	1	1	1	1	1	2	1	0	1	1	0	2	2	2	1	0	1
M919	1	90.8	1	0	0	1	1	2	2	1	0	1	2	1	1	0	1	0	1	1	2	1	1	0	1	0	2	1	1	1	1	2	1	1	1	1	1	2	1	0	1	1	0	2	2	2	1	0	1
M920	1	91	1	0	0	1	1	2	2	1	0	1	2	1	1	0	1	0	1	1	2	1	1	0	1	0	2	1	1	1	1	2	1	1	1	1	1	2	1	0	1	1	0	2	2	2	1	0	1
M921	1	91.2	1	0	0	1	1	2	2	1	0	1	2	1	1	0	1	0	1	1	2	1	1	0	1	0	2	1	1	1	1	2	1	1	1	1	1	2	1	0	1	1	0	2	2	2	1	0	1
M922	1	91.2	1	0	0	1	1	2	2	1	0	1	2	1	1	0	1	0	1	1	2	1	1	0	1	0	2	1	1	1	1	2	1	1	1	1	1	2	1	0	1	1	0	2	2	2	1	0	1
M923	1	91.2	1	0	0	1	1	2	2	1	0	1	2	1	1	0	1	0	1	1	2	1	1	0	1	0	2	1	1	1	1	2	1	1	1	1	1	2	1	0	1	1	0	2	2	2	1	0	1
M924	1	91.5	1	0	0	1	1	2	2	1	0	1	2	1	1	0	1	0	1	1	2	1	1	0	1	0	2	1	1	1	1	2	1	1	1	1	1	2	1	0	1	1	0	2	2	2	1	0	1
M925	1	91.6	1	0	0	1	1	2	2	1	0	1	2	1	1	0	1	0	1	1	2	1	1	0	1	0	2	1	1	1	1	2	1	1	1	1	1	2	1	0	1	1	0	2	2	2	1	0	1
M926	1	91.6	1	0	0	1	1	2	2	1	0	1	2	1	1	0	1	0	1	1	2	1	1	0	1	0	2	1	1	1	1	2	1	1	1	1	1	2	1	0	1	1	0	2	2	2	1	0	1
M927	1	91.7	1	0	0	1	1	2	2	1	0	1	2	1	1	0	1	0	1	1	2	1	1	0	1	0	2	1	1	1	1	2	1	1	1	1	1	2	1	0	1	1	0	2	2	2	1	0	1
M928	1	91.7	1	0	0	1	1	2	2	1	0	1	2	1	1	0	1	0	1	1	2	1	1	0	1	0	2	1	1	1	1	2	1	1	1	1	1	2	1	0	1	1	0	2	2	2	1	0	1
M929	1	92	1	0	0	1	1	2	2	1	0	1	2	1	1	0	1	0	1	1	2	1	1	0	1	0	2	1	1	1	1	2	1	1	1	1	1	2	1	0	1	1	0	2	2	2	1	0	1
M930	1	92.1	1	0	0	1	1	2	2	1	0	1	2	1	1	0	1	0	1	1	2	1	1	0	1	0	2	1	1	1	1	2	1	1	1	1	1	2	1	0	1	1	0	2	2	2	1	0	1
M931	1	92.3	1	0	0	1	1	2	2	1	0	1	2	1	1	0	1	0	1	1	2	1	1	0	1	0	2	1	1	1	1	2	1	1	1	1	1	2	1	0	1	1	0	2	2	1	1	0	1
M932	1	92.3	1	0	0	1	1	2	2	1	0	1	2	1	1	0	1	0	1	1	2	1	1	0	1	0	2	1	1	1	1	2	1	1	1	1	1	2	1	0	1	1	0	2	2	1	1	0	1
M933	1	92.3	1	0	0	1	1	2	2	1	0	1	2	1	1	0	1	0	1	1	2	1	1	0	1	0	2	1	1	1	1	2	1	1	1	1	1	2	1	0	1	1	0	2	2	1	1	0	1
M934	1	92.3	1	0	0	1	1	2	2	1	0	1	2	1	1	0	1	0	1	1	2	1	1	0	1	0	2	1	1	1	1	2	1	1	1	1	1	2	1	0	1	1	0	2	2	1	1	0	1
M935	1	92.3	1	0	0	1	1	2	2	1	0	1	2	1	1	0	1	0	1	1	2	1	1	0	1	0	2	1	1	1	1	2	1	1	1	1	1	2	1	0	1	1	0	2	2	1	1	0	1
M936	1	92.4	1	0	0	1	1	2	2	1	0	1	2	1	1	0	1	0	1	1	2	1	1	0	1	0	2	1	1	1	1	2	1	1	1	1	1	2	1	0	1	1	0	2	2	1	1	0	1
M937	1	92.5	1	0	0	1	1	2	2	1	0	1	2	1	1	0	1	0	1	1	2	1	1	0	1	0	2	1	1	1	1	2	1	1	1	1	1	2	1	0	1	1	0	2	2	1	1	0	1
M938	1	92.7	1	0	0	1	1	2	2	1	0	1	2	1	1	0	1	0	1	1	2	1	1	0	1	0	2	1	1	1	1	2	1	1	1	1	1	2	1	0	1	1	0	2	2	1	1	0	1
M939	1	92.7	1	0	0	1	1	2	2	1	0	1	2	1	1	0	1	0	1	1	2	1	1	0	1	0	2	1	1	1	1	2	1	1	1	1	1	2	1	0	1	1	0	2	2	1	1	0	1
M940	1	93	1	0	0	1	1	2	2	1	0	1	2	1	1	0	1	0	1	1	2	1	1	0	1	0	2	1	1	1	1	2	1	1	1	1	1	2	1	0	1	1	0	2	2	1	1	0	1
M941	1	93.1	1	0	0	1	1	2	2	1	0	1	2	1	1	0	1	0	1	1	2	1	1	0	1	0	2	1	1	1	1	2	1	1	1	1	1	2	1	0	1	1	0	2	2	1	1	0	1
M942	1	93.1	1	0	0	1	1	2	2	1	0	1	2	1	1	0	1	0	1	1	2	1	1	0	1	0	2	1	1	1	1	2	1	1	1	1	1	2	1	0	1	1	0	2	2	1	1	0	1
M943	1	93.4	1	0	0	1	1	2	2	1	0	1	2	1	1	0	1	0	1	1	2	1	1	0	1	0	2	1	1	1	1	2	1	1	1	1	1	2	1	0	1	1	0	2	2	1	1	0	1
M944	1	93.6	1	0	0	1	1	2	2	1	0	1	2	1	1	0	1	0	1	1	2	1	1	0	1	0	2	1	1	1	1	2	1	1	1	1	1	2	1	0	1	1	0	2	2	1	1	0	1
M945	1	93.7	1	0	0	1	1	2	2	1	0	1	2	1	1	0	1	0	1	1	2	1	1	0	1	0	2	1	1	1	1	2	1	1	1	1	1	2	1	0	1	1	0	2	2	1	1	0	1
M946	1	93.9	1	0	0	1	1	2	2	1	1	1	2	1	1	0	1	0	1	1	2	1	1	0	1	0	2	1	1	1	1	2	1	1	1	1	1	2	1	0	1	1	0	2	2	1	1	0	1
M947	1	94	1	0	0	1	1	2	2	1	1	1	2	1	1	0	1	0	1	1	2	1	1	0	1	0	2	1	1	1	1	2	1	1	1	1	1	2	1	0	1	1	0	2	2	1	1	0	1
M948	1	94	1	0	0	1	1	2	2	1	1	1	2	1	1	0	1	0	1	1	2	1	1	0	1	0	2	1	1	1	1	2	1	1	1	1	1	2	1	0	1	1	0	2	2	1	1	0	1
M949	1	94.1	1	0	0	1	1	2	2	1	1	1	2	1	1	0	1	0	1	1	2	1	1	0	1	0	2	1	1	1	1	2	1	1	1	1	1	2	1	0	1	1	0	2	2	1	1	0	1
M950	1	94.1	1	0	0	1	1	2	2	1	1	1	2	1	1	0	1	0	1	1	2	1	1	0	1	0	2	1	1	1	1	2	1	1	1	1	1	2	1	0	1	1	0	2	2	1	1	0	1
M951	1	94.3	1	0	0	1	1	2	2	1	1	1	2	1	1	0	1	0	1	1	2	1	1	0	1	0	2	1	1	1	1	2	1	1	1	1	1	2	1	0	1	1	0	2	1	1	1	0	1
M952	1	94.6	1	0	0	1	1	2	2	1	1	1	2	1	1	0	1	0	1	1	2	1	1	0	1	0	2	1	1	1	1	2	1	1	1	1	1	2	1	0	1	1	0	2	1	1	1	0	1
M953	1	94.7	1	0	0	1	1	2	2	1	1	1	2	1	1	0	1	0	1	1	2	1	1	0	1	0	2	1	1	1	1	2	1	1	1	1	1	2	1	0	1	1	0	2	1	1	1	0	1
M954	1	94.7	1	0	0	1	1	2	2	1	1	1	2	1	1	0	1	0	1	1	2	1	1	0	1	0	2	1	1	1	1	2	1	1	1	1	1	2	1	0	1	1	0	2	1	1	1	0	1
M955	1	94.8	1	0	0	1	1	2	2	1	1	1	2	1	1	0	1	0	1	1	2	1	1	0	1	0	2	1	1	1	1	2	1	1	1	1	1	2	1	0	1	1	0	2	1	1	1	0	1
M956	1	94.9	1	0	0	1	1	2	2	1	1	1	2	1	1	0	1	0	1	1	2	1	1	0	1	0	2	1	1	1	1	2	1	1	1	1	1	2	1	0	1	1	0	2	1	1	1	0	1
M957	1	95.3	1	0	0	1	1	2	2	1	1	1	2	1	1	0	1	0	1	1	1	1	1	0	1	0	2	1	1	1	1	2	1	1	1	1	1	1	1	0	1	1	0	2	1	1	1	0	1
M958	1	95.6	1	0	0	1	1	2	2	1	1	1	2	1	1	0	1	0	1	1	1	1	1	0	1	0	2	1	1	1	1	2	1	1	1	1	1	1	1	0	1	1	0	2	1	1	1	0	1
M959	1	95.6	1	0	0	1	1	2	2	1	1	1	2	1	1	0	1	0	1	1	1	1	1	0	1	0	2	1	1	1	1	2	1	1	1	1	1	1	1	0	1	1	0	2	1	1	1	0	1
M960	1	95.7	1	0	0	1	1	2	2	1	1	1	2	1	1	0	1	0	1	1	1	1	1	0	1	0	2	1	1	1	1	2	1	1	1	1	1	1	1	0	1	1	0	2	1	1	1	0	1
M961	1	95.7	1	0	0	1	1	2	2	1	1	1	2	1	1	0	1	0	1	1	1	1	1	0	1	0	2	1	1	1	1	2	1	1	1	1	1	1	1	0	1	1	0	2	1	1	1	0	1
M962	1	95.9	1	0	0	1	1	2	2	1	1	1	2	1	1	0	1	0	1	1	1	1	1	0	1	0	2	1	1	1	1	2	1	1	1	1	1	1	1	0	1	1	0	2	1	1	1	0	1
M963	1	95.9	1	0	0	1	1	2	2	1	1	1	2	1	1	0	1	0	1	1	1	1	1	0	1	0	2	1	1	1	1	2	1	1	1	1	1	1	1	0	1	1	0	2	1	1	1	0	1
M964	1	96.1	1	0	0	1	1	2	2	1	1	1	2	1	1	0	1	0	1	1	1	1	1	0	1	0	2	1	1	1	1	2	1	1	1	1	1	1	1	0	1	1	0	2	1	1	1	0	1
M965	1	96.5	1	0	0	1	1	2	2	1	1	1	2	1	1	0	1	0	1	1	1	1	1	0	1	0	2	1	1	1	1	2	1	1	1	1	1	1	1	0	1	1	0	2	1	1	1	0	1
M966	1	96.6	1	0	0	1	1	2	2	1	1	1	2	1	1	0	1	0	1	1	1	1	1	0	1	0	2	1	1	1	1	2	1	1	1	1	1	1	1	0	1	1	0	2	1	1	1	0	1
M967	1	96.6	1	0	0	1	1	2	2	1	1	1	2	1	1	0	1	0	1	1	1	1	1	0	1	0	2	1	1	1	1	2	1	1	1	1	1	1	1	0	1	1	0	2	1	1	1	0	1
M968	1	96.7	1	0	0	1	1	2	2	1	1	1	2	1	1	0	1	0	1	1	1	1	1	0	1	0	2	1	1	1	1	2	1	1	1	1	1	1	1	0	1	1	0	2	1	1	1	0	1
M969	1	96.8	1	0	0	1	1	2	2	1	1	1	2	1	1	0	1	0	1	1	1	1	1	0	1	0	2	1	1	1	1	2	1	1	1	1	1	1	1	0	1	1	0	2	1	1	1	0	1
M970	1	96.8	1	0	0	1	1	2	2	1	1	1	2	1	1	0	1	0	1	1	1	1	1	0	1	0	2	1	1	1	1	2	1	1	1	1	1	1	1	0	1	1	0	2	1	1	1	0	1
M971	1	96.8	1	0	0	1	1	2	2	1	1	1	2	1	1	0	1	0	1	1	1	1	1	0	1	0	2	1	1	1	1	2	1	1	1	1	1	1	1	0	1	1	0	2	1	1	1	0	1
M972	1	96.9	1	0	0	1	1	2	2	1	1	1	2	1	1	0	1	0	1	1	1	1	1	0	1	0	2	1	1	1	1	2	1	1	1	1	1	1	1	0	1	1	0	2	1	1	1	0	1
M973	1	97	1	0	0	1	1	2	2	1	1	1	2	1	1	0	1	0	1	1	1	1	1	0	1	0	2	1	1	1	1	2	1	1	1	1	1	1	1	0	1	1	0	2	1	1	1	0	1
M974	1	97	1	0	0	1	1	2	2	1	1	1	2	1	1	0	1	0	1	1	1	1	1	0	1	0	2	1	1	1	1	2	1	1	1	1	1	1	1	0	1	1	0	2	1	1	1	0	1
M975	1	97.3	1	0	0	1	1	2	2	1	1	1	2	1	1	0	1	0	1	1	1	1	1	0	1	0	2	1	1	1	1	2	1	1	1	1	1	1	1	0	1	1	0	2	1	1	1	0	1
M976	1	97.3	1	0	0	1	1	2	2	1	1	1	2	1	1	0	1	0	1	1	1	1	1	0	1	0	2	1	1	1	1	2	1	1	1	1	1	1	1	0	1	1	0	2	1	1	1	0	1
M977	1	97.5	1	0	0	1	1	2	2	1	1	1	2	1	1	0	1	0	1	1	1	1	1	0	1	0	2	1	1	1	1	2	1	1	1	1	1	1	1	0	1	1	0	2	1	1	1	0	1
M978	1	97.6	0	0	0	1	1	2	2	1	1	0	2	1	1	0	1	0	1	1	1	1	1	0	1	0	2	1	1	1	1	2	1	1	1	1	1	1	1	0	1	1	0	2	1	1	1	0	1
M979	1	97.6	0	0	0	1	1	2	2	1	1	0	2	1	1	0	1	0	1	1	1	1	1	0	1	0	2	1	1	1	1	2	1	1	1	1	1	1	1	0	1	1	0	2	1	1	1	0	1
M980	1	97.8	0	0	0	1	1	2	2	1	1	0	2	1	1	0	1	0	1	1	1	1	1	0	1	0	2	1	1	1	1	2	1	1	1	1	1	1	1	0	1	1	0	2	1	1	1	0	1
M981	1	97.9	0	0	0	1	1	2	2	1	1	0	2	1	1	0	1	0	1	1	1	1	1	0	1	0	2	1	1	1	1	2	1	1	1	1	1	1	1	0	1	1	0	2	1	1	1	0	1
M982	1	97.9	0	0	0	1	1	2	2	1	1	0	2	1	1	0	1	0	1	1	1	1	1	0	1	0	2	1	1	1	1	2	1	1	1	1	1	1	1	0	1	1	0	2	1	1	1	0	1
M983	1	97.9	0	0	0	1	1	2	2	1	1	0	2	1	1	0	1	0	1	1	1	1	1	0	1	0	2	1	1	1	1	2	1	1	1	1	1	1	1	0	1	1	0	2	1	1	1	0	1
M984	1	97.9	0	0	0	1	1	2	2	1	1	0	2	1	1	0	1	0	1	1	1	1	1	0	1	0	2	1	1	1	1	2	1	1	1	1	1	1	1	0	1	1	0	2	1	1	1	0	1
M985	1	98.4	0	0	0	1	1	2	2	1	0	0	2	1	1	0	1	0	1	1	1	1	1	1	1	0	2	1	1	1	1	2	1	1	1	1	1	1	1	0	1	1	0	2	1	1	1	0	1
M986	1	98.5	0	0	0	1	1	2	2	1	0	0	2	1	1	0	1	0	1	1	1	1	1	1	1	0	2	1	1	1	1	2	1	1	1	1	1	1	1	0	1	1	0	2	1	1	1	0	1
M987	1	98.5	0	0	0	1	1	2	2	1	0	0	2	1	1	0	1	0	1	1	1	1	1	1	1	0	2	1	1	1	1	2	1	1	1	1	1	1	1	0	1	1	0	2	1	1	1	0	1
M988	1	98.5	0	0	0	1	1	2	2	1	0	0	2	1	1	0	1	0	1	1	1	1	1	1	1	0	2	1	1	1	1	2	1	1	1	1	1	1	1	0	1	1	0	2	1	1	1	0	1
M989	1	98.6	0	0	0	1	1	2	2	1	0	0	2	1	1	0	1	0	1	1	1	1	1	1	1	0	2	1	1	1	1	2	1	1	1	1	1	1	1	0	1	1	0	2	1	1	1	0	1
M990	1	98.6	0	0	0	1	1	2	2	1	0	0	2	1	1	0	1	0	1	1	1	1	1	1	1	0	2	1	1	1	1	2	1	1	1	1	1	1	1	0	1	1	0	2	1	1	1	0	1
M991	1	98.7	0	0	0	1	1	2	2	1	0	0	2	1	1	0	1	0	1	1	1	1	1	1	1	0	2	1	1	1	1	2	1	1	1	1	1	1	1	0	1	1	0	2	1	1	1	0	1
M992	1	98.8	0	0	0	1	1	2	2	1	0	0	2	1	1	0	1	0	1	1	1	1	1	1	1	0	2	1	1	1	1	2	1	1	1	1	1	1	1	0	1	1	0	2	1	1	1	0	1
M993	1	98.9	0	0	0	1	1	2	2	1	0	0	2	1	1	0	1	0	1	1	1	1	1	1	1	0	2	1	1	1	1	2	1	1	1	1	1	1	1	0	1	1	0	2	1	1	1	0	1
M994	1	99	0	0	0	1	1	2	2	1	0	0	2	1	1	0	1	0	1	1	1	1	1	1	1	0	2	1	1	1	1	2	1	1	1	1	1	1	1	0	1	1	0	2	1	1	1	0	1
M995	1	99.2	0	0	0	1	1	2	2	1	0	0	2	1	1	0	1	0	1	1	1	1	1	1	1	0	2	2	1	1	1	2	1	1	1	1	1	1	1	0	1	1	0	2	1	1	1	0	1
M996	1	99.3	0	0	0	1	1	2	2	1	0	0	2	1	1	0	1	0	1	1	1	1	1	1	1	0	2	2	1	1	1	2	1	1	1	1	1	1	1	0	1	1	0	2	1	1	1	0	1
M997	1	99.4	0	0	0	1	1	2	2	1	0	0	2	1	1	0	1	0	1	1	1	1	1	1	1	0	2	2	1	1	1	2	1	1	1	1	1	1	1	0	1	1	0	2	1	1	1	0	1
M998	1	99.5	0	0	0	1	1	2	2	1	0	0	2	1	1	0	1	0	1	1	0	1	1	1	1	0	2	2	1	1	1	2	1	1	1	1	1	1	1	0	1	1	0	2	1	1	1	0	1
M999	1	99.6	0	0	0	1	1	2	2	1	0	0	2	1	1	0	1	0	1	1	0	1	1	1	1	0	2	2	1	1	1	2	1	1	1	1	1	1	1	0	1	1	0	2	1	1	1	0	1
M1000	1	99.6	0	0	0	1	1	2	2	1	0	0	2	1	1	0	1	0	1	1	0	1	1	1	1	0	2	2	1	1	1	2	1	1	1	1	1	1	1	0	1	1	0	2	1	1	1	0	1
M1001	1	99.6	0	0	0	1	1	2	2	1	0	0	2	1	1	0	1	0	1	1	0	1	1	1	1	0	2	2	1	1	1	2	1	1	1	1	1	1	1	0	1	1	0	2	1	1	1	0	1
M1002	1	99.7	0	0	0	1	1	2	2	1	0	0	2	1	1	0	1	0	1	1	0	1	1	1	1	0	2	2	1	1	1	2	1	1	1	1	1	1	1	0	1	1	0	2	1	1	1	0	1
M1003	1	99.7	0	0	0	1	1	2	2	1	0	0	2	1	1	0	1	0	1	1	0	1	1	1	1	0	2	2	1	1	1	2	1	1	1	1	1	1	1	0	1	1	0	2	1	1	1	0	1
M1004	1	99.7	0	0	0	1	1	2	2	1	0	0	2	1	1	0	1	0	1	1	0	1	1	1	1	0	2	2	1	1	1	2	1	1	1	1	1	1	1	0	1	1	0	2	1	1	1	0	1
M1005	1	99.8	0	0	0	1	1	2	2	1	0	0	2	1	1	0	1	0	1	1	0	1	1	1	1	0	2	2	1	1	1	2	1	1	1	1	1	1	1	0	1	1	0	2	1	1	1	0	1
M1006	1	100	0	0	0	1	1	2	2	1	0	0	2	1	1	0	1	0	2	1	0	1	1	1	1	0	2	2	1	1	1	2	1	1	1	1	1	1	1	0	1	1	0	2	1	1	1	0	1
M1007	1	100.2	0	0	0	1	1	2	2	1	0	0	2	1	1	0	1	0	2	1	0	1	1	1	1	0	2	2	2	1	1	2	1	1	1	1	1	1	1	0	1	1	0	2	1	1	1	0	1
M1008	1	100.3	0	0	0	1	1	2	2	1	0	0	2	1	1	0	1	0	2	1	0	1	1	1	1	0	2	2	2	1	1	2	1	1	1	1	1	1	1	0	1	1	0	2	1	1	1	0	1
M1009	1	100.5	0	0	0	1	1	2	2	1	0	0	2	1	1	0	2	0	2	1	0	1	1	1	1	0	2	2	2	1	1	2	1	1	1	1	1	1	1	0	1	1	0	2	1	1	1	0	1
M1010	1	100.6	0	0	0	1	1	2	2	1	0	0	2	1	1	0	2	0	2	1	0	1	1	1	1	0	2	2	2	1	1	2	1	1	1	1	1	1	1	0	1	1	0	2	1	1	1	0	1
M1011	1	100.8	0	0	0	1	1	2	2	1	0	0	2	1	1	0	2	0	2	1	0	1	1	1	1	0	2	2	2	1	1	2	1	1	1	1	1	1	1	0	1	1	0	2	1	1	1	0	1
M1012	1	100.9	0	0	0	1	1	2	2	1	0	0	2	1	1	0	2	0	2	1	0	1	1	1	1	0	2	2	2	1	1	2	1	1	1	1	1	1	1	0	1	1	0	2	1	1	1	0	1
M1013	1	101.1	0	0	0	1	1	2	2	1	0	0	2	1	1	0	2	0	2	1	0	1	1	1	1	0	2	2	2	1	1	2	1	1	1	1	1	1	1	0	1	1	0	2	1	1	1	0	1
M1014	1	101.1	0	0	0	1	1	2	2	1	0	0	2	1	1	0	2	0	2	1	0	1	1	1	1	0	2	2	2	1	1	2	1	1	1	1	1	1	1	0	1	1	0	2	1	1	1	0	1
M1015	1	101.2	0	0	0	1	1	2	2	1	0	0	2	1	1	0	2	0	2	1	0	1	1	1	1	0	2	2	2	1	1	2	1	1	1	1	1	1	1	0	1	1	0	2	1	1	1	0	1
M1016	1	101.2	0	0	0	1	1	2	2	1	0	0	2	1	1	0	2	0	2	1	0	1	1	1	1	0	2	2	2	1	1	2	1	1	1	1	1	1	1	0	1	1	0	2	1	1	1	0	1
M1017	1	101.2	0	0	0	1	1	2	2	1	0	0	2	1	1	0	2	0	2	1	0	1	1	1	1	0	2	2	2	1	1	2	1	1	1	1	1	1	1	0	1	1	0	2	1	1	1	0	1
M1018	1	101.3	0	0	0	1	1	2	2	1	0	0	2	1	1	0	2	0	2	1	0	1	1	1	1	0	2	2	2	1	1	2	1	1	1	1	1	1	1	0	1	1	0	2	1	1	1	0	1
M1019	1	101.3	0	0	0	1	1	2	2	1	0	0	2	1	1	0	2	0	2	1	0	1	1	1	1	0	2	2	2	1	1	2	1	1	1	1	1	1	1	0	1	1	0	2	1	1	1	0	1
M1020	1	101.4	0	0	0	1	1	2	2	1	0	0	2	1	1	0	2	0	2	1	0	1	1	1	1	0	2	2	2	1	1	2	1	1	1	1	1	1	1	0	1	1	0	2	1	1	1	0	1
M1021	1	101.8	0	0	0	1	1	2	2	1	0	0	2	1	1	0	2	0	2	1	0	1	1	1	1	0	2	2	2	1	1	2	1	1	1	1	1	1	1	0	1	1	0	2	1	1	1	0	1
M1022	1	101.9	0	0	0	1	1	2	2	1	0	0	2	1	1	0	2	0	2	1	0	1	1	1	1	0	2	2	2	1	1	2	1	1	1	1	1	1	1	0	1	1	0	2	1	1	1	0	1
M1023	1	101.9	0	0	0	1	1	2	2	1	0	0	2	1	1	0	2	0	2	1	0	1	1	1	1	0	2	2	2	1	1	2	1	1	1	1	1	1	1	0	1	1	0	2	1	1	1	0	1
M1024	1	102	0	0	0	1	1	2	2	1	0	0	2	1	1	0	2	0	2	1	0	1	1	1	1	0	2	2	2	1	1	2	1	1	1	1	1	1	1	0	1	1	0	2	1	1	1	0	1
M1025	1	102	0	0	0	1	1	2	2	1	0	0	2	1	1	0	2	0	2	1	0	1	1	1	1	0	2	2	2	1	1	2	1	1	1	1	1	1	1	0	1	1	0	2	1	1	1	0	1
M1026	1	102.1	0	0	0	1	1	2	2	1	0	0	2	1	1	0	2	0	2	1	0	1	1	1	1	0	2	2	2	1	1	2	1	1	1	1	1	1	1	0	1	1	0	2	1	1	1	0	1
M1027	1	102.3	0	0	0	1	1	2	2	1	0	0	2	1	1	0	2	0	2	1	0	1	1	1	1	0	2	2	2	1	1	2	1	1	1	1	1	1	1	0	1	1	0	2	1	1	1	0	1
M1028	1	102.4	0	0	0	1	1	2	2	1	0	0	2	1	1	0	2	0	2	1	0	1	1	1	1	0	2	2	2	1	1	2	1	1	1	1	1	1	1	0	1	1	0	2	1	1	1	0	1
M1029	1	102.5	0	0	0	1	1	2	2	1	0	0	2	1	1	0	2	0	2	1	0	1	1	1	1	0	2	2	2	1	1	2	1	1	1	1	1	1	1	0	1	1	0	2	1	1	1	0	1
M1030	1	102.9	0	0	0	1	1	2	2	1	0	0	2	1	1	0	2	0	2	1	0	1	1	1	1	0	2	2	2	1	1	2	1	1	1	1	1	1	1	0	1	1	0	2	1	1	1	0	1
M1031	1	103.1	0	0	0	1	1	2	2	1	0	0	2	1	1	0	2	0	2	1	0	1	1	1	1	0	2	2	2	1	1	2	1	1	1	1	1	1	1	0	1	1	0	2	1	1	1	0	1
M1032	1	103.1	0	0	0	1	1	2	2	1	0	0	2	1	1	0	2	0	2	1	0	1	1	1	1	0	2	2	2	1	1	2	1	1	1	1	1	1	1	0	1	1	0	2	1	1	1	0	1
M1033	1	103.2	0	0	0	1	1	2	2	1	1	0	2	1	1	0	2	0	2	1	0	1	1	1	1	0	2	2	2	1	1	2	1	1	1	1	1	1	1	0	1	1	0	2	1	1	1	0	1
M1034	1	103.5	0	0	0	1	1	2	2	1	1	0	2	1	1	0	2	0	2	1	0	1	1	1	1	0	2	2	2	1	1	2	1	1	1	1	1	1	1	0	1	1	0	2	1	1	1	0	1
M1035	1	103.5	0	0	0	1	1	2	2	1	1	0	2	1	1	0	2	0	2	1	0	1	1	1	1	0	2	2	2	1	1	2	1	1	1	1	1	1	1	0	1	1	0	2	1	1	1	0	1
M1036	1	103.5	0	0	0	1	1	2	2	1	1	0	2	1	1	0	2	0	2	1	0	1	1	1	1	0	2	2	2	1	1	2	1	1	1	1	1	1	1	0	1	1	0	2	1	1	1	0	1
M1037	1	103.7	0	0	0	1	1	2	2	1	1	0	2	1	1	0	2	0	2	1	0	1	1	1	1	0	2	2	2	1	1	2	1	1	1	1	1	1	1	0	1	1	0	2	1	1	1	0	1
M1038	1	103.8	0	0	0	1	1	2	2	1	1	0	2	1	1	0	2	0	2	1	0	1	1	1	1	0	2	2	2	0	1	2	1	1	1	1	1	1	1	0	1	1	0	2	1	1	1	0	1
M1039	1	103.9	0	0	0	1	1	2	2	1	1	0	2	1	1	0	2	0	2	1	0	1	1	1	1	0	2	2	2	0	1	2	1	1	1	1	1	1	1	0	1	1	0	2	1	1	1	0	1
M1040	1	104	0	0	0	1	1	2	2	1	1	0	2	1	1	0	2	0	2	2	0	1	1	1	1	0	2	2	2	0	1	2	1	1	1	1	1	1	1	0	1	1	0	2	1	1	1	0	1
M1041	1	104	0	0	0	1	1	2	2	1	1	0	2	1	1	0	2	0	2	2	0	1	1	1	1	0	2	2	2	0	1	2	1	1	1	1	1	1	1	0	1	1	0	2	1	1	1	0	1
M1042	1	104.1	0	0	0	1	1	2	2	1	1	0	2	1	1	0	2	0	2	2	0	1	1	1	1	0	2	2	2	0	1	2	1	1	1	1	1	1	1	0	1	1	0	2	1	1	1	0	1
M1043	1	104.1	0	0	0	1	1	2	2	1	1	0	2	1	1	0	2	0	2	2	0	1	1	1	1	0	2	2	2	0	1	2	1	1	1	1	1	1	1	0	1	1	0	2	1	1	1	0	1
M1044	1	104.4	0	0	0	1	1	2	2	1	1	0	2	1	1	0	2	0	2	2	0	1	1	1	1	0	2	2	2	0	1	2	1	1	1	1	1	1	1	0	1	1	0	2	1	1	1	0	1
M1045	1	104.4	0	0	0	1	1	2	2	1	1	0	2	1	1	0	2	0	2	2	0	1	1	1	1	0	2	2	2	0	1	2	1	1	1	1	1	1	1	0	1	1	0	2	1	1	1	0	1
M1046	1	104.5	0	0	0	1	1	2	2	1	1	0	2	1	1	0	2	0	2	2	0	1	1	1	1	0	2	2	2	0	1	2	1	1	1	1	1	1	1	0	1	1	0	2	1	1	1	0	1
M1047	1	104.5	0	0	0	1	1	2	2	1	1	0	2	1	1	0	2	0	2	2	0	1	1	1	1	0	2	2	2	0	1	2	1	1	1	1	1	1	1	0	1	1	0	2	1	1	1	0	1
M1048	1	104.5	0	0	0	1	1	2	2	1	1	0	2	1	1	0	2	0	2	2	0	1	1	1	1	0	2	2	2	0	1	2	1	1	1	1	1	1	1	0	1	1	0	2	1	1	1	0	1
M1049	1	104.5	0	0	0	1	1	2	2	1	1	0	2	1	1	0	2	0	2	2	0	1	1	1	1	0	2	2	2	0	1	2	1	1	1	1	1	1	1	0	1	1	0	2	1	1	1	0	1
M1050	1	104.5	0	0	0	1	1	2	2	1	1	0	2	1	1	0	2	0	2	2	0	1	1	1	1	0	2	2	2	0	1	2	1	1	1	1	1	1	1	0	1	1	0	2	1	1	1	0	1
M1051	1	104.5	0	0	0	1	1	2	2	1	1	0	2	1	1	0	2	0	2	2	0	1	1	1	1	0	2	2	2	0	1	2	1	1	1	1	1	1	1	0	1	1	0	2	1	1	1	0	1
M1052	1	104.6	0	0	0	1	1	2	2	1	1	0	2	1	1	0	2	0	2	2	0	1	1	1	1	0	2	2	2	0	1	2	1	1	1	1	1	1	1	0	1	1	0	2	1	1	1	0	1
M1053	1	104.6	0	0	0	1	1	2	2	1	1	0	2	1	1	0	2	0	2	2	0	1	1	1	1	0	2	2	2	0	1	2	1	1	1	1	1	1	1	0	1	1	0	2	1	1	1	0	1
M1054	1	104.8	0	0	0	1	1	2	2	1	1	0	2	1	1	0	2	0	2	2	0	1	0	1	1	0	2	2	2	0	1	2	1	1	1	1	1	1	1	0	1	1	0	2	1	1	1	0	1
M1055	1	104.8	0	0	0	1	1	2	2	1	1	0	2	1	1	0	2	0	2	2	0	1	0	1	1	0	2	2	2	0	1	2	1	1	1	1	1	1	1	0	1	1	0	2	1	1	1	0	1
M1056	1	104.8	0	0	0	1	1	2	2	1	1	0	2	1	1	0	2	0	2	2	0	1	0	1	1	0	2	2	2	0	1	2	1	1	1	1	1	1	1	0	1	1	0	2	1	1	1	0	1
M1057	1	105	0	0	0	1	1	2	2	1	1	0	2	1	1	0	2	0	2	2	0	1	0	1	1	0	2	2	2	0	1	2	1	1	1	1	1	1	1	0	1	1	0	2	1	1	1	0	1
M1058	1	105.1	0	0	0	1	1	2	2	1	1	0	2	1	1	0	2	0	2	2	0	1	0	1	1	0	2	2	2	0	1	2	1	1	1	1	1	1	1	0	1	1	0	2	1	1	1	0	1
M1059	1	105.1	0	0	0	1	1	2	2	1	1	0	2	1	1	0	2	0	2	2	0	1	0	1	1	0	2	2	2	0	1	2	1	1	1	1	1	1	1	0	1	1	0	2	1	1	1	0	1
M1060	1	105.2	0	0	0	1	1	2	2	1	1	0	2	1	1	0	2	0	2	2	0	1	0	1	1	0	2	2	2	0	1	2	1	1	1	1	1	1	1	0	1	1	0	2	1	1	1	0	1
M1061	1	105.3	0	0	0	1	1	2	2	1	1	0	2	1	1	0	2	0	2	2	0	1	0	1	1	0	2	2	2	0	1	2	1	1	1	1	1	1	1	0	1	1	0	2	1	1	1	0	1
M1062	1	105.4	0	0	0	1	1	2	2	1	1	0	2	1	1	0	2	0	2	2	0	1	0	1	1	0	2	2	2	0	1	2	1	1	1	1	1	1	1	0	1	1	0	2	1	1	1	0	1
M1063	1	105.6	0	0	0	1	1	1	2	1	1	0	2	1	1	0	2	0	2	2	0	1	0	1	1	0	2	2	2	0	1	2	1	1	1	1	1	1	1	0	1	1	0	2	1	1	1	0	1
M1064	1	105.8	0	0	0	1	1	1	2	1	1	0	2	1	1	0	2	0	2	2	0	1	0	1	1	0	2	2	2	0	1	2	1	1	1	1	1	1	1	0	1	1	0	2	1	1	1	0	1
M1065	1	105.8	0	0	0	1	1	1	2	1	1	0	2	1	1	0	2	0	2	2	0	1	0	1	1	0	2	2	2	0	1	2	1	1	1	1	1	1	1	0	1	1	0	2	1	1	1	0	1
M1066	1	105.8	0	0	0	1	1	1	2	1	1	0	2	1	1	0	2	0	2	2	0	1	0	1	1	0	2	2	2	0	1	2	1	1	1	1	1	1	1	0	1	1	0	2	1	1	1	0	1
M1067	1	105.8	0	0	0	1	1	1	2	1	1	0	2	1	1	0	2	0	2	2	0	1	0	1	1	0	2	2	2	0	1	2	1	1	1	1	1	1	1	0	1	1	0	2	1	1	1	0	1
M1068	1	105.9	0	0	0	1	1	1	2	1	1	0	2	1	0	0	2	0	2	2	0	1	0	1	1	0	2	2	2	0	1	2	1	1	1	1	1	1	1	0	1	1	0	2	1	1	0	0	1
M1069	1	106	0	0	0	1	1	1	2	1	1	0	2	1	0	0	2	0	2	2	0	1	0	1	1	0	2	2	2	0	1	2	1	1	1	1	1	1	1	0	1	1	0	2	1	1	0	0	1
M1070	1	106	0	0	0	1	1	1	2	1	1	0	2	1	0	0	2	0	2	2	0	1	0	1	1	0	2	2	2	0	1	2	1	1	1	1	1	1	1	0	1	1	0	2	1	1	0	0	1
M1071	1	106.3	0	0	0	1	1	1	2	1	1	0	2	1	0	0	2	0	2	2	0	1	0	1	1	0	2	2	2	0	1	2	1	1	1	1	1	1	1	0	1	1	0	2	1	1	0	0	1
M1072	1	106.3	0	0	0	1	1	1	2	1	1	0	2	1	0	0	2	0	2	2	0	1	0	1	1	0	2	2	2	0	1	2	1	1	1	1	1	1	1	0	1	1	0	2	1	1	0	0	1
M1073	1	106.3	0	0	0	1	1	1	2	1	1	0	2	1	0	0	2	0	2	2	0	1	0	1	1	0	2	2	2	0	1	2	1	1	1	1	1	1	1	0	1	1	0	2	1	1	0	0	1
M1074	1	106.4	0	0	0	1	1	1	2	1	1	0	2	1	0	0	2	0	2	2	0	1	0	1	1	0	2	2	2	0	1	2	1	1	1	1	1	1	1	0	1	1	0	2	1	1	0	0	1
M1075	1	106.5	0	0	0	1	1	1	2	1	1	0	2	1	0	0	2	0	2	2	0	1	0	1	1	0	2	2	2	0	1	2	1	1	1	1	1	0	1	0	1	1	0	2	1	1	0	0	1
M1076	1	106.5	0	0	0	1	1	1	2	1	1	0	2	1	0	0	2	0	2	2	0	1	0	1	1	0	2	2	2	0	1	2	1	1	1	1	1	0	1	0	1	1	0	2	1	1	0	0	1
M1077	1	106.6	0	0	0	1	1	1	2	1	1	0	2	1	0	0	2	0	2	2	0	1	0	1	1	0	2	2	2	0	1	2	1	1	1	1	1	0	1	0	1	1	0	2	1	1	0	0	1
M1078	1	106.8	0	0	0	1	1	1	2	1	1	0	2	1	0	0	2	0	2	2	0	1	0	1	1	0	2	2	2	0	1	2	1	1	1	1	1	0	1	0	1	1	0	2	1	1	0	0	1
M1079	1	106.8	0	0	0	1	1	1	2	1	1	0	2	1	0	0	2	0	2	2	0	1	0	1	1	0	2	2	2	0	1	2	1	1	1	1	1	0	1	0	1	1	0	2	1	1	0	0	1
M1080	1	107	0	0	0	1	1	1	2	1	1	0	2	1	0	0	2	0	2	2	0	1	0	1	1	0	2	2	2	0	1	2	1	1	1	1	1	0	1	0	1	1	0	2	1	1	0	0	1
M1081	1	107	0	0	0	1	1	1	2	1	1	0	2	1	0	0	2	0	2	2	0	1	0	1	1	0	2	2	2	0	1	2	1	1	1	1	1	0	1	0	1	1	0	2	1	1	0	0	1
M1082	1	107.2	0	0	0	1	1	1	2	1	1	0	2	1	0	0	2	0	2	2	0	1	0	1	1	0	2	2	2	0	1	2	1	1	1	1	1	0	1	0	1	1	0	2	1	1	0	0	1
M1083	1	107.2	0	0	0	1	1	1	2	1	1	0	2	1	0	0	2	0	2	2	0	1	0	1	1	0	2	2	2	0	1	2	1	1	1	1	1	0	1	0	1	1	0	2	1	1	0	0	1
M1084	1	107.5	0	0	0	1	1	1	2	1	1	0	2	1	0	0	2	0	2	2	0	1	0	1	1	0	2	2	2	0	1	2	1	1	1	1	1	0	1	0	1	1	0	2	1	1	0	0	1
M1085	1	107.5	0	0	0	1	1	1	2	1	1	0	2	1	0	0	2	0	2	2	0	1	0	1	1	0	2	2	2	0	1	2	1	1	1	1	1	0	1	0	1	1	0	2	1	1	0	0	1
M1086	1	107.6	0	0	0	1	1	1	2	1	1	0	2	1	0	0	2	0	2	2	0	1	0	1	1	0	2	2	2	0	1	2	1	1	1	1	1	0	1	0	1	1	0	2	1	1	0	0	1
M1087	1	107.6	0	0	0	1	1	1	2	1	1	0	2	1	0	0	2	0	2	2	0	1	0	1	1	0	2	2	2	0	1	2	1	1	1	1	1	0	1	0	1	1	0	2	1	1	0	0	1
M1088	1	107.9	0	0	0	1	1	1	2	1	1	0	2	1	0	0	2	0	2	2	0	1	0	1	1	0	2	2	2	0	1	2	1	1	1	1	1	0	1	0	1	1	0	2	1	1	0	0	1
M1089	1	107.9	0	0	0	1	1	1	2	1	1	0	2	1	0	0	2	0	2	2	0	1	0	1	1	0	2	2	2	0	1	2	1	1	1	1	1	0	1	0	1	1	0	2	1	1	0	0	1
M1090	1	108	0	0	0	1	1	1	2	1	1	0	2	1	0	0	2	0	2	2	0	1	0	1	1	0	2	2	2	0	1	2	1	1	1	1	1	0	1	0	1	1	0	2	1	1	0	0	1
M1091	1	108	0	0	0	1	1	1	2	1	1	0	2	1	0	0	2	0	2	2	0	1	0	1	1	0	2	2	2	0	1	2	1	1	1	1	1	0	1	0	1	1	0	2	1	1	0	0	1
M1092	1	108	0	0	0	1	1	1	2	1	1	0	2	1	0	0	2	0	2	2	0	1	0	1	1	0	2	2	2	0	1	2	1	1	1	1	1	0	1	0	1	1	0	2	1	1	0	0	1
M1093	1	108.1	0	0	0	1	1	1	2	1	1	0	2	1	0	0	2	0	2	2	0	1	0	1	1	0	2	2	2	0	1	2	1	1	1	1	1	0	1	0	1	1	0	2	1	1	0	0	1
M1094	1	108.3	0	0	0	1	1	1	2	1	1	0	2	1	0	0	2	0	2	2	0	1	0	1	1	0	2	2	2	0	1	2	1	1	1	1	1	0	1	0	1	1	0	2	1	1	0	0	1
M1095	1	108.4	0	0	0	1	1	1	2	1	1	0	2	1	0	0	2	0	2	2	0	1	0	1	1	0	2	2	2	0	1	2	1	1	1	1	1	0	1	0	1	1	0	2	1	1	0	0	1
M1096	1	108.6	0	0	0	1	1	1	2	1	1	0	2	1	0	0	2	0	2	2	0	1	0	1	1	0	2	2	2	0	1	2	1	1	1	1	1	0	1	0	1	1	0	2	1	1	0	0	1
M1097	1	108.7	0	0	0	1	1	1	2	1	1	0	2	1	0	0	2	0	2	2	0	1	0	1	1	0	2	2	2	0	1	2	1	1	1	1	1	0	1	0	1	1	0	2	1	1	0	0	1
M1098	1	108.7	0	0	0	1	1	1	2	1	1	0	2	1	0	0	2	0	2	2	0	1	0	1	1	0	2	2	2	0	1	2	1	1	1	1	1	0	1	0	1	1	0	2	1	1	0	0	1
M1099	1	108.7	0	0	0	1	1	1	2	1	1	0	2	1	0	0	2	0	2	2	0	1	0	1	1	0	2	2	2	0	1	2	1	1	1	1	1	0	1	0	1	1	0	2	1	1	0	0	1
M1100	1	108.8	0	0	0	1	1	1	2	1	1	0	2	1	0	0	2	0	2	2	0	1	0	1	1	0	2	2	2	0	1	2	1	1	1	1	1	0	1	0	1	1	0	2	1	1	0	0	1
M1101	1	108.8	0	0	0	1	1	1	2	1	1	0	2	1	0	0	2	0	2	2	0	1	0	1	1	0	2	2	2	0	1	2	1	1	1	1	1	0	1	0	1	1	0	2	1	1	0	0	1
M1102	1	108.9	0	0	0	1	1	1	2	1	1	0	2	1	0	0	2	0	2	2	0	1	0	1	1	0	2	2	2	0	1	2	1	1	1	1	1	0	1	0	1	1	0	2	1	1	0	0	1
M1103	1	109.1	0	0	0	1	1	1	2	1	1	0	2	1	0	0	2	0	2	2	0	1	0	1	1	0	2	1	2	0	1	2	1	1	1	1	1	0	1	0	1	1	0	1	1	1	0	0	1
M1104	1	109.5	0	0	0	1	1	1	2	1	1	0	2	1	0	0	2	0	2	2	0	1	0	1	1	0	2	1	2	0	1	2	1	1	1	1	1	0	1	0	1	1	0	1	1	1	0	0	1
M1105	1	109.8	0	0	0	1	1	1	2	1	1	0	2	1	0	0	2	0	2	2	0	1	0	1	1	0	2	1	2	0	1	2	1	1	1	1	1	0	1	0	1	1	0	1	1	1	0	0	1
M1106	1	109.8	0	0	0	1	1	1	2	1	1	0	2	1	0	0	2	0	2	2	0	1	0	1	1	0	2	1	2	0	1	2	1	1	1	1	1	0	1	0	1	1	0	1	1	1	0	0	1
M1107	1	109.8	0	0	0	1	1	1	2	1	1	0	2	1	0	0	2	0	2	2	0	1	0	1	1	0	2	1	2	0	1	2	1	1	1	1	1	0	1	0	1	1	0	1	1	1	0	0	1
M1108	1	109.8	0	0	0	1	1	1	2	1	1	0	2	1	0	0	2	0	2	2	0	1	0	1	1	0	2	1	2	0	1	2	1	1	1	1	1	0	1	0	1	1	0	1	1	1	0	0	1
M1109	1	109.9	0	0	0	1	1	1	2	1	1	0	2	1	0	0	2	0	2	2	0	1	0	1	1	0	2	1	2	0	1	2	1	1	1	1	1	0	1	0	1	1	0	1	1	1	0	0	1
M1110	1	110.1	0	0	0	1	1	1	2	1	1	0	2	1	0	0	2	0	2	2	0	1	0	1	1	0	2	1	2	0	1	2	1	1	1	1	1	0	1	0	1	1	0	1	1	1	0	0	1
M1111	1	110.1	0	0	0	1	1	1	2	1	1	0	2	1	0	0	2	0	2	2	0	1	0	1	1	0	2	1	2	0	1	2	1	1	1	1	1	0	1	0	1	1	0	1	1	1	0	0	1
M1112	1	110.1	0	0	0	1	1	1	2	1	1	0	2	1	0	0	2	0	2	2	0	1	0	1	1	0	2	1	2	0	1	2	1	1	1	1	1	0	1	0	1	1	0	1	1	1	0	0	1
M1113	1	110.2	0	0	0	1	1	2	2	1	1	0	2	1	0	0	2	0	2	2	0	1	0	1	1	0	2	1	2	0	1	2	1	1	1	1	1	0	1	0	1	1	0	1	1	1	0	0	1
M1114	1	110.4	0	0	0	1	1	2	2	1	1	0	2	1	0	0	2	0	2	2	0	1	0	1	1	0	2	1	2	0	1	2	1	1	1	1	1	0	1	0	2	1	0	1	1	1	0	0	1
M1115	1	110.4	0	0	0	1	1	2	2	1	1	0	2	1	0	0	2	0	2	2	0	1	0	1	1	0	2	1	2	0	1	2	1	1	1	1	1	0	1	0	2	1	0	1	1	1	0	0	1
M1116	1	110.4	0	0	0	1	1	2	2	1	1	0	2	1	0	0	2	0	2	2	0	1	0	1	1	0	2	1	2	0	1	2	1	1	1	1	1	0	1	0	2	1	0	1	1	1	0	0	1
M1117	1	110.6	0	0	0	1	1	2	2	1	1	0	2	1	0	0	2	0	2	2	0	1	0	1	1	0	2	1	2	0	1	2	1	1	1	1	1	0	1	0	2	1	0	1	1	1	0	0	1
M1118	1	110.7	0	0	0	1	1	2	2	1	1	0	2	1	0	0	2	0	2	2	0	1	0	1	1	0	2	1	2	0	1	2	1	1	1	1	1	0	1	0	2	1	0	1	1	1	0	0	1
M1119	1	110.7	0	0	0	1	1	2	2	1	1	0	2	1	0	0	2	0	2	2	0	1	0	1	1	0	2	1	2	0	1	2	1	1	1	1	1	0	1	0	2	1	0	1	1	1	0	0	1
M1120	1	110.8	0	0	0	1	1	2	2	1	1	0	2	1	0	0	2	0	2	2	0	1	0	1	1	0	2	1	2	0	1	2	1	1	1	1	1	0	1	0	2	1	0	1	1	1	0	0	1
M1121	1	110.8	0	0	0	1	1	2	2	1	1	0	2	1	0	0	2	0	2	2	0	1	0	1	1	0	2	1	2	0	1	2	1	1	1	1	1	0	1	0	2	1	0	1	1	1	0	0	1
M1122	1	110.8	0	0	0	1	1	2	2	1	1	0	2	1	0	0	2	0	2	2	0	1	0	1	1	0	2	1	2	0	1	2	1	1	1	1	1	0	1	0	2	1	0	1	1	1	0	0	1
M1123	1	110.8	0	0	0	1	1	2	2	1	1	0	2	1	0	0	2	0	2	2	0	1	0	1	1	0	2	1	2	0	1	2	1	1	1	1	1	0	1	0	2	1	0	1	1	1	0	0	1
M1124	1	110.9	0	0	0	1	1	2	2	1	1	0	2	1	0	0	2	0	2	2	0	1	0	1	1	0	2	1	2	0	1	2	1	1	1	1	1	0	1	0	2	1	0	1	1	1	0	0	1
M1125	1	110.9	0	0	0	1	1	2	2	1	1	0	2	1	0	0	2	0	2	2	0	1	0	1	1	0	2	1	2	0	1	2	1	1	1	1	1	0	1	0	2	1	0	1	1	1	0	0	1
M1126	1	111	0	0	0	1	1	2	2	1	1	0	2	1	0	0	2	0	2	2	0	1	0	1	1	0	2	1	2	0	1	2	1	1	1	1	1	0	1	0	2	1	0	1	1	1	0	0	1
M1127	1	111.2	0	0	0	1	1	2	2	1	1	0	2	1	0	0	2	0	2	2	0	1	0	1	1	0	2	1	2	0	1	2	1	1	1	1	1	0	1	0	2	1	0	1	1	1	0	0	1
M1128	1	111.3	0	0	0	1	1	2	2	1	1	0	2	1	0	0	2	0	2	2	0	1	0	1	1	0	2	1	2	0	1	2	1	1	1	1	1	0	1	0	2	1	0	1	1	1	0	0	1
M1129	1	111.4	0	0	0	1	1	2	2	1	1	0	2	1	0	0	2	0	2	2	0	1	0	1	1	0	2	1	2	0	1	2	1	1	1	1	1	0	1	0	2	1	0	1	1	1	0	0	1
M1130	1	111.4	0	0	0	1	1	2	2	1	1	0	2	1	0	0	2	0	2	2	0	1	0	1	1	0	2	1	2	0	1	2	1	1	1	1	1	0	1	0	2	1	0	1	1	1	0	0	1
M1131	1	111.4	0	0	0	1	1	2	2	1	1	0	2	1	0	0	2	0	2	2	0	1	0	1	1	0	2	1	2	0	1	2	1	1	1	1	1	0	1	0	2	1	0	1	1	1	0	0	1
M1132	1	111.7	0	0	0	1	1	2	2	1	1	0	2	1	0	0	2	0	2	2	1	1	0	1	1	1	2	1	2	0	1	2	1	1	1	1	1	0	1	0	2	1	0	1	1	1	0	0	1
M1133	1	111.7	0	0	0	1	1	2	2	1	1	0	2	1	0	0	2	0	2	2	1	1	0	1	1	1	2	1	2	0	1	2	1	1	1	1	1	0	1	0	2	1	0	1	1	1	0	0	1
M1134	1	111.7	0	0	0	1	1	2	2	1	1	0	2	1	0	0	2	0	2	2	1	1	0	1	1	1	2	1	2	0	1	2	1	1	1	1	1	0	1	0	2	1	0	1	1	1	0	0	1
M1135	1	112	0	0	0	1	1	2	2	1	1	0	2	1	0	0	2	0	2	2	1	1	0	1	1	1	2	1	2	0	1	2	1	1	1	1	1	0	1	0	2	1	0	1	1	1	0	0	1
M1136	1	112.1	0	0	0	1	1	2	2	1	1	0	2	1	0	0	2	0	2	2	1	1	0	1	1	1	2	1	2	0	1	2	1	1	1	1	1	0	1	0	2	1	0	1	1	1	0	0	1
M1137	1	112.1	0	0	0	1	1	2	2	1	1	0	2	1	0	0	2	0	2	2	1	1	0	1	1	1	2	1	2	0	1	2	1	1	1	1	1	0	1	0	2	1	0	1	1	1	0	0	1
M1138	1	112.3	0	0	0	1	1	2	2	1	1	0	2	1	0	0	2	0	2	2	1	1	0	1	1	1	2	1	2	0	1	2	1	1	1	1	1	0	1	0	2	1	0	1	1	1	0	0	1
M1139	1	112.3	0	0	0	1	1	2	2	1	1	0	2	1	0	0	2	0	2	2	1	1	0	1	1	1	2	1	2	0	1	2	1	1	1	1	1	0	1	0	2	1	0	1	1	1	0	0	1
M1140	1	112.4	0	0	0	1	1	2	2	1	1	0	2	1	0	0	2	0	2	2	1	1	0	1	1	1	2	1	2	0	1	2	1	1	1	1	1	0	1	0	2	1	0	1	1	1	0	0	1
M1141	1	112.4	0	0	0	1	1	2	2	1	1	0	2	1	0	0	2	0	2	2	1	1	0	1	1	1	2	1	2	0	1	2	1	1	1	1	1	0	1	0	2	1	0	1	1	1	0	0	1
M1142	1	112.5	0	0	0	1	1	2	2	1	1	0	2	1	0	0	2	0	2	2	1	1	0	1	1	1	2	1	2	0	1	2	1	1	1	1	1	0	1	0	2	1	0	1	1	1	0	0	1
M1143	1	112.6	0	0	0	1	1	2	2	1	1	0	2	1	0	0	2	0	2	2	1	1	0	1	1	1	2	1	2	0	1	2	1	1	1	1	1	0	1	0	2	1	0	1	1	1	0	0	1
M1144	1	112.7	0	0	0	1	1	2	2	1	1	0	2	1	0	0	2	0	2	2	1	1	0	1	1	1	2	1	2	0	1	2	1	1	1	1	1	0	1	0	2	1	0	1	1	1	0	0	1
M1145	1	112.7	0	0	0	1	1	2	2	1	1	0	2	1	0	0	2	0	2	2	1	1	0	1	1	1	2	1	2	0	1	2	1	1	1	1	1	0	1	0	2	1	0	1	1	1	0	0	1
M1146	1	112.8	0	0	0	1	1	2	2	1	1	0	2	1	0	0	2	0	2	2	1	1	0	1	1	1	2	1	2	0	1	2	1	1	1	1	1	0	1	0	2	1	0	1	1	1	0	0	1
M1147	1	112.9	0	0	0	1	1	2	2	1	1	0	2	1	0	0	2	0	2	2	1	1	0	1	1	1	2	1	2	0	1	2	1	1	1	1	1	0	1	0	2	1	0	1	1	1	0	0	1
M1148	1	112.9	0	0	0	1	1	2	2	1	1	0	2	1	0	0	2	0	2	2	1	1	0	1	1	1	2	1	2	0	1	2	1	1	1	1	1	0	1	0	2	1	0	1	1	1	0	0	1
M1149	1	113	0	0	0	1	1	2	2	1	1	0	2	1	0	0	2	0	2	2	1	1	0	1	1	1	2	1	2	0	1	2	1	1	1	1	1	0	1	0	2	1	0	1	1	1	0	0	1
M1150	1	113	0	0	0	1	1	2	2	1	1	0	2	1	0	0	2	0	2	2	1	1	0	1	1	1	2	1	2	0	1	2	1	1	1	1	1	0	1	0	2	1	0	1	1	1	0	0	1
M1151	1	113.1	0	0	0	1	1	2	2	1	1	0	2	1	0	0	2	0	2	2	1	1	0	1	1	1	2	1	2	0	1	2	1	1	1	1	1	0	1	0	2	1	0	1	1	1	0	0	1
M1152	1	113.2	0	0	0	1	1	2	2	1	1	0	2	1	0	0	2	0	2	2	1	1	0	1	1	1	2	1	2	0	1	2	1	1	1	1	1	0	1	0	2	1	0	1	1	1	0	0	1
M1153	1	113.3	0	0	0	1	1	2	2	1	1	0	2	1	0	0	2	0	2	2	1	1	0	1	1	1	2	1	2	0	1	2	1	1	1	1	1	0	1	0	2	1	0	1	1	1	0	0	1
M1154	1	113.5	0	0	0	1	1	2	2	1	1	0	2	1	0	0	2	0	2	2	1	1	0	1	1	1	2	1	2	0	1	2	1	1	1	1	1	0	1	0	2	1	0	1	1	1	0	0	1
M1155	1	113.5	0	0	0	1	1	2	2	1	1	0	2	1	0	0	2	0	2	2	1	1	0	1	1	1	2	1	2	0	1	2	1	1	1	1	1	0	1	0	2	1	0	1	1	1	0	0	1
M1156	1	113.5	0	0	0	1	1	2	2	1	1	0	2	1	0	0	2	0	2	2	1	1	0	1	1	1	2	1	2	0	1	2	1	1	1	1	1	0	1	0	2	1	0	1	1	1	0	0	1
M1157	1	113.6	0	0	0	1	1	2	2	1	1	0	2	1	0	0	2	0	2	2	1	1	0	1	1	1	2	1	2	0	1	2	1	1	1	1	1	0	1	0	2	1	0	1	1	1	0	0	1
M1158	1	113.6	0	0	0	1	1	2	2	1	1	0	2	1	0	0	2	0	2	2	1	1	0	1	1	1	2	1	2	0	1	2	1	1	1	1	1	0	1	0	2	1	0	1	1	1	0	0	1
M1159	1	113.6	0	0	0	1	1	2	2	1	1	0	2	1	0	0	2	0	2	2	1	1	0	1	1	1	2	1	2	0	1	2	1	1	1	1	1	0	1	0	2	1	0	1	1	1	0	0	1
M1160	1	113.8	0	0	0	1	1	2	2	1	1	0	2	1	0	0	2	0	2	2	1	1	0	1	1	1	2	1	2	0	1	2	1	1	1	1	1	0	1	0	2	1	0	1	1	1	0	0	1
M1161	1	113.8	0	0	0	1	1	2	2	1	1	0	2	1	0	0	2	0	2	2	1	1	0	1	1	1	2	1	2	0	1	2	1	1	1	1	1	0	1	0	2	1	0	1	1	1	0	0	1
M1162	1	113.8	0	0	0	1	1	2	2	1	1	0	2	1	0	0	2	0	2	2	1	1	0	1	1	1	2	1	2	0	1	2	1	1	1	1	1	0	1	0	2	1	0	1	1	1	0	0	1
M1163	1	113.9	0	0	0	1	1	2	2	1	1	0	2	1	0	0	2	1	2	2	1	1	0	1	1	1	2	1	2	0	1	2	1	1	1	1	1	0	1	0	2	1	0	1	1	1	0	0	1
M1164	1	114	0	0	0	1	1	2	2	1	1	0	2	1	0	0	2	1	2	2	1	1	0	1	1	1	2	1	2	0	1	2	1	1	1	1	1	0	1	0	2	1	0	1	1	1	0	0	1
M1165	1	114.2	0	0	0	1	1	2	2	1	1	0	2	1	0	0	2	1	2	2	1	1	0	1	1	1	2	1	2	0	1	2	1	1	1	1	1	0	1	0	2	1	0	1	1	1	0	0	1
M1166	1	114.2	0	0	0	1	1	2	2	1	1	0	2	1	0	0	2	1	2	2	1	1	0	1	1	1	2	1	2	0	1	2	1	1	1	1	1	0	1	0	2	1	0	1	1	1	0	0	1
M1167	1	114.3	0	0	0	1	1	2	2	1	1	0	2	1	0	0	2	1	2	2	1	1	0	1	1	1	2	1	2	0	1	2	1	1	1	1	1	0	1	0	2	1	0	1	1	1	0	0	1
M1168	1	114.3	0	0	0	1	1	2	2	1	1	0	2	1	0	0	2	1	2	2	1	1	0	1	1	1	2	1	2	0	1	2	1	1	1	1	1	0	1	0	2	1	0	1	1	1	0	0	1
M1169	1	114.4	0	0	0	1	1	2	2	1	1	0	2	1	0	0	2	1	2	2	1	1	0	1	1	1	2	1	2	0	1	2	1	1	1	1	1	0	1	0	2	1	0	1	1	1	0	0	1
M1170	1	114.5	0	0	0	1	1	2	2	1	1	0	2	1	0	0	2	1	2	2	1	1	0	1	1	1	2	1	2	0	1	2	1	1	1	1	1	0	1	0	2	1	0	1	1	1	0	0	1
M1171	1	114.7	0	0	0	1	1	2	2	1	1	0	2	1	0	0	2	1	2	2	1	1	0	1	1	1	2	1	2	0	1	2	1	1	1	1	1	0	1	0	2	1	0	1	1	1	0	0	1
M1172	1	114.9	0	0	0	1	1	2	2	1	1	0	2	1	0	0	2	1	2	2	1	1	0	1	1	1	2	1	2	0	1	2	1	1	1	1	1	0	1	0	2	1	0	1	1	1	0	0	1
M1173	1	115	0	0	0	1	1	2	2	1	1	0	2	1	0	0	2	1	2	2	1	1	0	1	1	1	2	1	2	0	1	2	1	1	1	1	1	0	1	0	2	1	0	1	1	1	0	0	1
M1174	1	115	0	0	0	1	1	2	2	1	1	0	2	1	0	0	2	1	2	2	1	1	0	1	1	1	2	1	2	0	1	2	1	1	1	1	1	0	1	0	2	1	0	1	1	1	0	0	1
M1175	1	115.2	0	0	0	1	1	2	2	1	1	0	2	1	0	0	2	1	2	2	1	1	0	1	1	1	2	1	2	0	1	2	1	1	1	1	1	0	1	0	2	1	0	1	1	1	0	0	1
M1176	1	115.4	0	0	0	1	1	2	2	1	1	0	2	1	0	0	2	1	2	1	1	1	0	1	1	1	2	1	2	0	1	2	1	1	1	2	0	0	1	0	2	1	0	1	1	1	0	0	1
M1177	1	115.5	0	0	0	1	1	2	2	1	1	0	2	1	0	0	2	1	2	1	1	1	0	1	1	1	2	1	2	0	1	2	1	1	1	2	0	0	1	0	2	1	0	1	1	1	0	0	1
M1178	1	115.5	0	0	0	1	1	2	2	1	1	0	2	1	0	0	2	1	2	1	1	1	0	1	1	1	2	1	2	0	1	2	1	1	1	2	0	0	1	0	2	1	0	1	1	1	0	0	1
M1179	1	115.5	0	0	0	1	1	2	2	1	1	0	2	1	0	0	2	1	2	1	1	1	0	1	1	1	2	1	2	0	1	2	1	1	1	2	0	0	1	0	2	1	0	1	1	1	0	0	1
M1180	1	115.8	0	0	0	1	1	2	2	1	1	0	2	1	0	0	2	1	2	1	1	1	0	1	1	1	2	1	2	0	1	2	1	1	1	2	0	0	1	0	2	1	0	1	1	1	0	0	1
M1181	1	116.1	0	0	0	1	1	2	2	1	1	0	2	1	0	0	2	1	2	1	1	1	0	1	1	1	2	1	2	0	1	2	1	1	1	2	0	0	1	0	2	1	0	1	1	1	0	0	1
M1182	1	116.2	0	0	0	1	1	2	2	1	1	0	2	1	0	0	2	1	2	1	1	1	0	1	1	1	2	1	2	0	1	2	1	1	1	2	0	0	1	0	2	1	0	1	1	1	0	0	1
M1183	1	116.2	0	0	0	1	1	2	2	1	1	0	2	1	0	0	2	1	2	1	1	1	0	1	1	1	2	1	2	0	1	2	1	1	1	2	0	0	1	0	2	1	0	1	1	1	0	0	1
M1184	1	116.3	0	0	0	1	1	2	2	1	1	0	2	1	0	0	2	1	2	1	1	1	0	1	1	1	2	1	2	0	0	2	1	1	1	2	0	0	1	0	2	1	0	1	1	1	0	0	1
M1185	1	116.5	0	0	0	1	1	2	2	1	1	0	2	1	0	0	2	1	2	1	1	1	0	1	1	1	2	1	2	0	0	2	1	1	1	2	0	0	1	0	2	1	0	1	1	1	0	0	1
M1186	1	116.6	0	0	0	1	1	2	2	1	1	0	2	1	0	0	2	1	1	1	1	1	0	1	1	1	2	1	2	0	0	2	1	1	1	2	0	0	1	0	2	1	0	1	1	1	0	0	1
M1187	1	116.6	0	0	0	1	1	2	2	1	1	0	2	1	0	0	2	1	1	1	1	1	0	1	1	1	2	1	2	0	0	2	1	1	1	2	0	0	1	0	2	1	0	1	1	1	0	0	1
M1188	1	116.7	0	0	0	1	1	2	2	1	1	0	2	1	0	0	2	1	1	1	1	1	0	1	1	1	2	1	2	0	0	2	1	1	1	2	0	0	1	0	2	1	0	1	1	1	0	0	1
M1189	1	116.7	0	0	0	1	1	2	2	1	1	0	2	1	0	0	2	1	1	1	1	1	0	1	1	1	2	1	2	0	0	2	1	1	1	2	0	0	1	0	2	1	0	1	1	1	0	0	1
M1190	1	116.8	0	0	0	1	1	2	2	1	1	0	2	1	0	0	2	1	1	1	1	1	0	1	1	1	2	1	2	0	0	2	1	1	1	2	0	0	1	0	2	1	0	1	1	1	0	0	1
M1191	1	116.9	0	0	0	1	1	2	2	1	1	0	2	1	0	0	2	1	1	1	1	1	0	1	1	1	2	1	2	0	0	2	1	1	1	2	0	0	1	0	2	1	0	1	1	1	0	0	1
M1192	1	117.1	0	1	0	1	1	2	2	1	1	0	2	1	0	0	2	1	1	1	1	1	0	1	1	1	2	1	2	0	0	2	1	1	1	2	0	0	1	0	2	1	0	1	1	1	0	0	1
M1193	1	117.1	0	1	0	1	1	2	2	1	1	0	2	1	0	0	2	1	1	1	1	1	0	1	1	1	2	1	2	0	0	2	1	1	1	2	0	0	1	0	2	1	0	1	1	1	0	0	1
M1194	1	117.1	0	1	0	1	1	2	2	1	1	0	2	1	0	0	2	1	1	1	1	1	0	1	1	1	2	1	2	0	0	2	1	1	1	2	0	0	1	0	2	1	0	1	1	1	0	0	1
M1195	1	117.3	0	1	0	1	1	2	2	1	1	0	2	1	0	0	2	1	1	1	1	1	0	1	1	1	2	1	2	0	0	2	1	1	1	2	0	0	1	0	2	1	0	1	1	1	0	0	1
M1196	1	117.3	0	1	0	1	1	2	2	1	1	0	2	1	0	0	2	1	1	1	1	1	0	1	1	1	2	1	2	0	0	2	1	1	1	2	0	0	1	0	2	1	0	1	1	1	0	0	1
M1197	1	117.4	0	1	0	1	1	2	2	1	1	0	2	1	0	0	2	1	1	1	1	1	0	1	1	1	2	1	2	0	0	2	1	1	1	2	0	0	1	0	2	1	0	1	1	1	0	0	1
M1198	1	117.5	0	1	0	1	1	2	2	1	1	0	2	1	0	0	2	1	1	1	1	1	0	1	1	1	2	1	2	0	0	2	1	1	1	2	0	0	1	0	2	1	0	1	1	1	0	0	1
M1199	1	117.5	0	1	0	1	1	2	2	1	1	0	2	1	0	0	2	1	1	1	1	1	0	1	1	1	2	1	2	0	0	2	1	1	1	2	0	0	1	0	2	1	0	1	1	1	0	0	1
M1200	1	117.6	0	1	0	1	1	2	2	1	1	0	2	1	0	0	2	1	1	1	1	1	0	1	1	1	2	1	2	0	0	2	1	1	1	2	0	0	1	0	2	1	0	1	1	1	0	0	1
M1201	1	117.6	0	1	0	1	1	2	2	1	1	0	2	1	0	0	2	1	1	1	1	1	0	1	1	1	2	1	2	0	0	2	1	1	1	2	0	0	1	0	2	1	0	1	1	1	0	0	1
M1202	1	117.7	0	1	0	1	1	2	2	1	1	0	2	1	0	0	2	1	1	1	1	1	0	1	1	1	2	1	2	0	0	2	1	1	1	2	0	0	1	0	2	1	0	1	1	1	0	0	1
M1203	1	117.8	0	1	0	1	1	2	2	1	1	0	2	1	0	0	2	1	1	1	1	1	0	1	1	1	2	1	2	0	0	2	1	1	1	2	0	0	1	0	2	1	0	1	1	1	0	0	1
M1204	1	117.9	0	1	0	1	1	2	2	1	1	0	2	1	0	0	2	1	1	1	1	1	0	1	1	1	2	1	2	0	0	2	1	1	1	2	0	0	1	0	2	1	0	1	1	1	0	0	1
M1205	1	118	0	1	0	1	1	2	2	1	1	0	2	1	0	0	2	1	1	1	1	1	0	1	1	1	2	1	2	0	0	2	1	1	1	2	0	0	1	0	2	1	0	1	1	1	0	0	1
M1206	1	118.2	0	0	0	1	1	2	2	1	1	0	2	1	0	0	2	1	1	1	1	1	0	1	1	1	2	1	2	0	0	2	1	1	1	2	0	0	1	0	2	1	0	1	1	1	0	0	1
M1207	1	118.3	0	0	0	1	1	2	2	1	1	0	2	1	0	0	2	1	1	1	1	1	0	1	1	1	2	1	2	0	0	2	1	1	1	2	0	0	1	0	2	1	0	1	1	1	0	0	1
M1208	1	118.3	0	0	0	1	1	2	2	1	1	0	2	1	0	0	2	1	1	1	1	1	0	1	1	1	2	1	2	0	0	2	1	1	1	2	0	0	1	0	2	1	0	1	1	1	0	0	1
M1209	1	118.5	0	0	0	1	1	2	2	1	1	0	2	1	0	0	2	1	1	1	1	1	0	1	1	1	2	1	2	0	0	2	1	1	1	2	0	0	1	0	2	1	0	1	1	1	0	0	1
M1210	1	118.7	0	0	0	1	1	2	2	1	1	0	2	1	0	0	2	1	1	1	1	1	0	1	1	1	2	1	2	0	0	2	1	1	1	2	0	0	1	0	2	1	0	1	1	1	0	0	1
M1211	1	118.8	0	0	0	1	1	2	2	1	1	0	2	1	0	0	2	1	1	1	1	1	0	1	1	1	2	1	2	0	0	2	1	1	1	2	0	0	1	0	2	1	0	1	1	1	0	0	1
M1212	1	118.8	0	0	0	1	1	2	2	1	1	0	2	1	0	0	2	1	1	1	1	1	0	1	1	1	2	1	2	0	0	2	1	1	1	2	0	0	1	0	2	1	0	1	1	1	0	0	1
M1213	1	118.9	0	0	0	1	1	2	2	1	1	0	2	1	0	0	2	1	1	1	1	1	0	1	1	1	2	1	2	0	0	1	1	1	1	2	0	0	1	0	2	1	0	1	1	1	0	0	1
M1214	1	118.9	0	0	0	1	1	2	2	1	1	0	2	1	0	0	2	1	1	1	1	1	0	1	1	1	2	1	2	0	0	1	1	1	1	2	0	0	1	0	2	1	0	1	1	1	0	0	1
M1215	1	119	0	1	0	1	1	2	2	1	1	0	2	1	0	0	2	1	1	1	1	1	0	1	1	1	2	1	2	0	0	1	1	1	1	2	0	0	1	0	2	1	0	1	1	1	0	0	1
M1216	1	119	0	1	0	1	1	2	2	1	1	0	2	1	0	0	2	1	1	1	1	1	0	1	1	1	2	1	2	0	0	1	1	1	1	2	0	0	1	0	2	1	0	1	1	1	0	0	1
M1217	1	119.2	0	1	0	1	1	2	2	1	1	0	2	1	0	0	2	1	1	1	1	1	0	1	1	1	2	1	2	0	0	1	1	1	1	2	0	0	1	0	2	1	0	1	1	1	0	0	1
M1218	1	119.3	0	1	0	1	1	2	2	1	1	0	2	1	0	0	2	1	1	1	1	1	0	1	1	1	2	1	2	0	0	1	1	1	1	2	0	0	1	0	2	1	0	1	1	1	0	0	1
M1219	1	119.4	0	1	0	1	1	2	2	1	1	0	2	1	0	0	2	1	1	1	1	1	0	1	1	1	2	1	2	0	0	1	1	1	1	2	0	0	1	0	2	1	0	1	1	1	0	0	1
M1220	1	119.7	0	1	0	1	1	2	2	1	1	0	2	1	0	0	2	1	1	1	1	1	0	1	1	1	2	1	2	0	0	1	1	1	1	2	0	0	1	0	2	1	0	1	1	1	0	0	1
M1221	1	119.7	0	1	0	1	1	2	2	1	1	0	2	1	0	0	2	1	1	1	1	1	0	1	1	1	2	1	2	0	0	1	1	1	1	2	0	0	1	0	2	1	0	1	1	1	0	0	1
M1222	1	119.8	0	1	0	1	1	2	2	1	1	0	2	1	0	0	2	1	1	1	1	1	0	1	1	1	2	1	2	0	0	1	1	1	1	2	0	0	1	0	2	1	0	1	1	1	0	0	1
M1223	1	119.9	0	1	0	1	1	2	2	1	1	0	2	1	0	0	2	1	1	1	1	1	0	1	1	1	2	1	2	0	0	1	1	1	1	2	0	0	1	0	2	1	0	1	1	1	0	0	1
M1224	1	119.9	0	1	0	1	1	2	2	1	1	0	2	1	0	0	2	1	1	1	1	1	0	1	1	1	2	1	2	0	0	1	1	1	1	2	0	0	1	0	2	1	0	1	1	1	0	0	1
M1225	1	120	0	1	0	1	1	2	2	1	1	0	2	1	0	0	2	1	1	1	1	1	0	1	1	1	2	1	2	0	0	1	1	1	1	2	0	0	1	0	2	1	0	1	1	1	0	0	1
M1226	2	0	0	0	2	2	2	2	1	1	0	1	1	1	2	2	0	2	1	1	2	2	0	1	1	2	1	1	1	2	1	2	2	2	2	2	1	0	1	1	2	1	0	2	2	1	1	2	0
M1227	2	0.1	0	0	2	2	2	2	1	1	0	1	1	1	2	2	0	2	1	1	2	2	0	1	1	2	1	1	1	2	1	2	2	2	2	2	1	0	1	1	2	1	0	2	2	1	1	2	0
M1228	2	0.2	0	0	2	2	2	2	1	1	0	1	1	1	2	2	0	2	1	1	2	2	0	1	1	2	1	1	1	2	1	2	2	2	2	2	1	0	1	1	2	1	0	2	2	1	1	2	0
M1229	2	0.3	0	0	2	2	2	2	1	1	0	1	1	1	2	2	0	2	1	1	2	2	0	1	1	2	1	1	1	2	1	2	2	2	2	2	1	0	1	1	2	1	0	2	2	1	1	2	0
M1230	2	0.5	0	0	2	2	2	2	1	1	0	1	1	1	2	2	0	2	1	1	2	2	0	1	1	2	1	1	1	2	1	2	2	2	2	2	1	0	1	1	2	1	0	2	2	1	1	2	0
M1231	2	0.6	0	0	2	2	2	2	1	1	0	1	1	1	2	2	0	2	1	1	2	2	0	1	1	2	1	1	1	2	1	2	2	2	2	2	1	0	1	1	2	1	0	2	2	1	1	2	0
M1232	2	0.7	0	0	2	2	2	2	1	1	0	1	1	1	2	2	0	2	1	1	2	2	0	1	1	2	1	1	1	2	1	2	2	2	2	2	1	0	1	1	2	1	0	2	2	1	1	2	0
M1233	2	0.9	0	0	2	2	2	2	1	1	0	1	1	1	2	2	0	2	1	1	2	2	0	1	1	2	1	1	1	2	1	2	2	2	2	2	1	0	1	1	2	1	0	2	2	1	1	2	0
M1234	2	0.9	0	0	2	2	2	2	1	1	0	1	1	1	2	2	0	2	1	1	2	2	0	1	1	2	1	1	1	2	1	2	2	2	2	2	1	0	1	1	2	1	0	2	2	1	1	2	0
M1235	2	1.1	0	0	2	2	2	2	1	1	0	1	1	1	2	2	0	2	1	1	2	2	0	1	1	2	1	1	1	2	1	2	2	2	2	2	1	0	1	1	2	1	0	2	2	1	1	2	0
M1236	2	1.2	0	0	2	2	2	2	1	1	0	1	1	1	2	2	0	2	1	1	2	2	0	1	1	2	1	1	1	2	1	2	2	2	2	2	1	0	1	1	2	1	0	2	2	1	1	2	0
M1237	2	1.5	0	0	2	2	2	2	1	1	0	1	1	1	2	2	0	2	1	1	2	2	0	1	1	2	1	1	1	2	1	2	2	2	2	2	1	0	1	1	2	1	0	2	2	1	1	2	0
M1238	2	1.6	0	0	2	2	2	2	1	1	0	1	1	1	2	2	0	2	1	1	2	2	0	1	1	2	1	1	1	2	1	2	2	2	2	2	1	0	1	1	2	1	0	2	2	1	1	2	0
M1239	2	1.7	0	0	2	2	2	2	1	1	0	1	1	1	2	2	0	2	1	1	2	2	0	1	1	2	1	1	1	2	1	2	2	2	2	1	1	0	1	1	2	1	0	2	2	1	1	2	0
M1240	2	1.9	0	0	2	2	2	2	1	1	0	1	1	1	2	2	0	2	1	1	2	2	0	1	1	2	1	1	1	2	1	2	2	2	2	1	1	0	1	1	2	1	0	2	2	1	1	2	0
M1241	2	1.9	0	0	2	2	2	2	1	1	0	1	1	1	2	2	0	2	1	1	2	2	0	1	1	2	1	1	1	2	1	2	2	2	2	1	1	0	1	1	2	1	0	2	2	1	1	2	0
M1242	2	2.3	0	0	2	2	2	2	1	1	0	1	1	1	2	2	0	2	1	1	2	2	0	1	1	2	1	1	1	2	1	2	2	2	2	1	1	0	1	1	2	1	0	2	2	1	1	2	0
M1243	2	2.3	0	0	2	2	2	2	1	1	0	1	1	1	2	2	0	2	1	1	2	2	0	1	1	2	1	1	1	2	1	2	2	2	2	1	1	0	1	1	2	1	0	2	2	1	1	2	0
M1244	2	2.3	0	0	2	2	2	2	1	1	0	1	1	1	2	2	0	2	1	1	2	2	0	1	1	2	1	1	1	2	1	2	2	2	2	1	1	0	1	1	2	1	0	2	2	1	1	2	0
M1245	2	2.4	0	0	2	2	2	2	1	1	0	1	1	1	2	2	0	2	1	1	2	2	0	1	1	2	1	1	1	2	1	2	2	2	2	1	1	0	1	1	2	1	0	2	2	1	1	2	0
M1246	2	2.5	0	0	2	2	2	2	1	1	0	1	1	1	2	2	0	2	1	1	2	2	0	1	1	2	1	1	1	2	1	2	2	2	2	1	1	0	1	1	2	1	0	2	2	1	1	2	0
M1247	2	2.5	0	0	2	2	2	2	1	1	0	1	1	1	2	2	0	2	1	1	2	2	0	1	1	2	1	1	1	2	1	2	2	2	2	1	1	0	1	1	2	1	0	2	2	1	1	2	0
M1248	2	2.8	0	0	2	2	2	2	1	1	0	1	1	1	2	2	0	2	1	1	2	2	0	1	1	2	1	1	1	2	1	2	2	2	2	1	1	0	1	1	2	1	0	2	2	1	1	2	0
M1249	2	2.8	0	0	2	2	2	2	1	1	0	1	1	1	2	2	0	2	1	1	2	2	0	1	1	2	1	1	1	2	1	2	2	2	2	1	1	0	1	1	2	1	0	2	2	1	1	2	0
M1250	2	2.9	0	0	2	2	2	2	1	1	0	1	1	1	2	2	0	2	1	1	2	2	0	1	1	2	1	1	1	2	1	2	2	2	2	1	1	0	1	1	2	1	0	2	2	1	1	2	0
M1251	2	3	0	0	2	2	2	2	1	1	0	1	1	1	2	2	0	2	1	1	2	2	0	1	1	2	1	1	1	2	1	2	2	2	2	1	1	0	1	1	2	1	0	2	2	1	1	2	0
M1252	2	3	0	0	2	2	2	2	1	1	0	1	1	1	2	2	0	2	1	1	2	2	0	1	1	2	1	1	1	2	1	2	2	2	2	1	1	0	1	1	2	1	0	2	2	1	1	2	0
M1253	2	3.1	0	0	2	2	2	2	1	1	0	1	1	1	2	2	0	2	1	1	2	2	0	1	1	2	1	1	1	2	1	2	2	2	2	1	1	0	1	1	2	1	0	2	2	1	1	2	0
M1254	2	3.3	0	0	2	2	2	2	1	1	0	1	1	1	2	2	0	2	1	1	2	2	0	1	1	2	1	1	1	2	1	2	2	2	2	1	1	0	1	1	2	1	0	2	2	1	1	2	0
M1255	2	3.4	0	0	2	2	2	2	1	1	0	1	1	1	2	2	0	2	1	1	2	2	0	1	1	2	1	1	1	2	1	2	2	2	2	1	1	0	1	1	2	1	0	2	2	1	1	2	0
M1256	2	3.4	0	0	2	2	2	2	1	1	0	1	1	1	2	2	0	2	1	1	2	2	0	1	1	2	1	1	1	2	1	2	2	2	2	1	1	0	1	1	2	1	0	2	2	1	1	2	0
M1257	2	3.5	0	0	2	2	2	2	1	1	0	1	1	1	2	2	0	2	1	1	2	2	0	1	1	2	1	1	1	2	1	2	2	2	2	1	1	0	1	1	2	1	0	2	2	1	1	2	0
M1258	2	3.5	0	0	2	2	2	2	1	1	0	1	1	1	2	2	0	2	1	1	2	2	0	1	1	2	1	1	1	2	1	2	2	2	2	1	1	0	1	1	2	1	0	2	2	1	1	2	0
M1259	2	3.6	0	0	2	2	2	2	1	1	0	1	1	1	2	2	0	2	1	1	2	2	0	1	1	2	1	1	1	2	1	2	2	2	2	1	1	0	1	1	2	1	0	2	2	1	1	2	0
M1260	2	3.6	0	0	2	2	2	2	1	1	0	1	1	1	2	2	0	2	1	1	2	2	0	1	1	2	1	1	1	2	1	2	2	2	2	1	1	0	1	1	2	1	0	2	2	1	1	2	0
M1261	2	3.7	0	0	2	2	2	2	1	1	0	1	1	1	2	2	0	2	1	1	2	2	0	1	1	2	1	1	1	2	1	2	2	2	2	1	1	0	1	1	2	1	0	2	2	1	1	2	0
M1262	2	3.7	0	0	2	2	2	2	1	1	0	1	1	1	2	2	0	2	1	1	2	2	0	1	1	2	1	1	1	2	1	2	2	2	2	1	1	0	1	1	2	1	0	2	2	1	1	2	0
M1263	2	3.9	0	0	2	2	2	2	1	1	0	1	1	1	2	2	0	2	1	1	2	2	0	1	1	2	1	1	1	2	1	2	2	2	2	1	1	0	1	1	2	1	0	2	2	1	1	2	0
M1264	2	4.3	0	0	2	2	2	2	1	1	0	1	1	1	2	2	0	2	1	1	2	2	0	1	1	2	1	1	1	2	1	2	2	2	2	1	1	0	1	1	2	1	0	2	2	1	1	2	0
M1265	2	4.4	0	0	2	2	2	2	1	1	0	1	1	1	2	2	0	2	1	1	2	2	0	1	1	2	1	1	1	2	1	2	2	2	2	1	1	0	1	1	2	1	0	2	2	1	1	2	0
M1266	2	4.4	0	0	2	2	2	2	1	1	0	1	1	1	2	2	0	2	1	1	2	2	0	1	1	2	1	1	1	2	1	2	2	2	2	1	1	0	1	1	2	1	0	2	2	1	1	2	0
M1267	2	4.6	0	0	2	2	2	2	1	1	0	1	1	1	2	2	0	2	1	1	2	2	0	1	1	2	1	1	1	2	1	2	2	2	2	1	1	0	1	1	2	1	0	2	2	1	1	2	0
M1268	2	4.8	0	0	2	2	2	2	1	1	0	1	1	1	2	2	0	2	1	1	2	2	0	1	1	2	1	1	1	2	1	2	2	2	2	1	1	0	1	1	2	1	0	2	2	1	1	2	0
M1269	2	4.9	0	0	2	2	2	2	1	1	0	1	1	1	2	2	0	2	1	1	2	2	0	1	1	2	1	1	1	2	1	2	2	2	2	1	1	0	1	1	2	1	0	2	2	1	1	2	0
M1270	2	5	0	0	2	2	2	2	1	1	0	1	1	1	2	2	0	2	1	1	2	2	0	1	1	2	1	1	1	2	1	2	2	2	2	1	1	0	1	1	2	1	0	2	2	1	1	2	0
M1271	2	5	0	0	2	2	2	2	1	1	0	1	1	1	2	2	0	2	1	1	2	2	0	1	1	2	1	1	1	2	1	2	2	2	2	1	1	0	1	1	2	1	0	2	2	1	1	2	0
M1272	2	5.1	0	0	2	2	2	2	1	1	0	1	1	1	2	2	0	2	1	1	2	2	0	1	1	2	1	1	1	2	1	2	2	2	2	1	1	0	1	1	2	1	0	2	2	1	1	2	0
M1273	2	5.2	0	0	2	2	2	2	1	1	0	1	1	1	2	2	0	2	1	1	2	2	0	1	1	2	1	1	1	2	1	2	2	2	2	1	1	0	1	1	2	1	0	2	2	1	1	2	0
M1274	2	5.3	0	0	2	2	2	2	1	1	0	1	1	1	2	2	0	2	1	1	2	2	0	1	1	2	1	1	1	2	1	2	2	2	2	1	1	0	1	1	2	1	0	2	2	1	1	2	0
M1275	2	5.3	0	0	2	2	2	2	1	1	0	1	1	1	2	2	0	2	1	1	2	2	0	1	1	2	1	1	1	2	1	2	2	2	2	1	1	0	1	1	2	1	0	2	2	1	1	2	0
M1276	2	5.3	0	0	2	2	2	2	1	1	0	1	1	1	2	2	0	2	1	1	2	2	0	1	1	2	1	1	1	2	1	2	2	2	2	1	1	0	1	1	2	1	0	2	2	1	1	2	0
M1277	2	5.4	0	0	2	2	2	2	1	1	0	1	1	1	2	2	0	2	1	1	2	2	0	1	1	2	1	1	1	2	1	2	2	2	2	1	1	0	1	1	2	1	0	2	2	1	1	2	0
M1278	2	5.4	0	0	2	2	2	2	1	1	0	1	1	1	2	2	0	2	1	1	2	2	0	1	1	2	1	1	1	2	1	2	2	2	2	1	1	0	1	1	2	1	0	2	2	1	1	2	0
M1279	2	5.7	0	0	2	2	2	2	1	1	0	1	1	1	2	2	0	2	1	1	2	2	0	1	1	2	1	1	1	2	1	2	2	2	2	1	1	0	1	1	2	1	0	2	2	1	1	2	0
M1280	2	5.9	0	0	2	2	2	2	1	1	0	1	1	1	2	2	0	2	1	1	2	2	0	1	1	2	1	1	1	2	1	2	2	2	2	1	1	0	1	1	2	1	0	2	2	1	1	2	0
M1281	2	5.9	0	0	2	2	2	2	1	1	0	1	1	1	2	2	0	2	1	1	2	2	0	1	1	2	1	1	1	2	1	2	2	2	2	1	1	0	1	1	2	1	0	2	2	1	1	2	0
M1282	2	6	0	0	2	2	2	2	1	1	0	1	1	1	2	2	0	2	1	1	2	2	0	1	1	2	1	1	1	2	1	2	2	2	2	1	1	0	1	1	2	1	0	2	2	1	1	2	0
M1283	2	6.2	0	0	2	2	2	2	1	1	0	1	1	1	2	2	0	2	1	1	2	2	0	1	1	2	1	1	1	2	1	1	2	2	2	1	1	0	1	1	2	1	0	2	2	1	1	2	0
M1284	2	6.2	0	0	2	2	2	2	1	1	0	1	1	1	2	2	0	2	1	1	2	2	0	1	1	2	1	1	1	2	1	1	2	2	2	1	1	0	1	1	2	1	0	2	2	1	1	2	0
M1285	2	6.3	0	0	2	2	2	2	1	1	0	1	1	1	2	2	0	2	2	1	2	2	0	1	1	2	1	1	1	2	1	1	2	2	2	1	1	0	1	1	2	1	0	2	2	1	1	2	0
M1286	2	6.3	0	0	2	2	2	2	1	1	0	1	1	1	2	2	0	2	2	1	2	2	0	1	1	2	1	1	1	2	1	1	2	2	2	1	1	0	1	1	2	1	0	2	2	1	1	2	0
M1287	2	6.4	0	0	2	2	2	2	1	1	0	1	1	1	2	2	0	2	2	1	2	2	0	1	1	2	1	1	1	2	1	1	2	2	2	1	1	0	1	1	2	1	0	2	2	1	1	2	0
M1288	2	6.6	0	0	2	2	2	2	1	1	0	1	1	1	2	2	0	2	2	1	2	2	0	1	1	2	1	1	1	2	1	1	2	2	2	1	1	0	1	1	2	1	0	2	2	1	1	2	0
M1289	2	6.6	0	0	2	2	2	2	1	1	0	1	1	1	2	2	0	2	2	1	2	2	0	1	1	2	1	1	1	2	1	1	2	2	2	1	1	0	1	1	2	1	0	2	2	1	1	2	0
M1290	2	6.6	0	0	2	2	2	2	1	1	0	1	1	1	2	2	0	2	2	1	2	2	0	1	1	2	1	1	1	2	1	1	2	2	2	1	1	0	1	1	2	1	0	2	2	1	1	2	0
M1291	2	6.6	0	0	2	2	2	2	1	1	0	1	1	1	2	2	0	2	2	1	2	2	0	1	1	2	1	1	1	2	1	1	2	2	2	1	1	0	1	1	2	1	0	2	2	1	1	2	0
M1292	2	6.7	0	0	2	2	2	2	1	1	0	1	1	1	2	2	0	2	2	1	2	2	0	1	1	2	1	1	1	2	1	1	2	2	2	1	1	0	1	1	2	1	0	2	2	1	1	2	0
M1293	2	6.7	0	0	2	2	2	2	1	1	0	1	1	1	2	2	0	2	2	1	2	2	0	1	1	2	1	1	1	2	1	1	2	2	2	1	1	0	1	1	2	1	0	2	2	1	1	2	0
M1294	2	7	0	0	2	2	2	2	1	1	0	1	1	1	2	2	0	2	2	1	2	2	0	1	1	2	1	1	1	2	1	1	2	2	2	1	1	0	1	1	2	1	0	2	2	1	1	2	0
M1295	2	7.1	0	0	2	2	2	2	1	1	0	1	1	1	2	2	0	2	2	1	2	2	0	1	1	2	1	1	1	2	1	1	2	2	2	1	1	0	1	1	2	1	0	2	2	1	1	2	0
M1296	2	7.2	0	0	2	2	2	2	1	1	0	1	1	1	2	2	0	2	2	1	2	2	0	1	1	2	1	1	1	2	1	1	2	2	2	1	1	0	1	1	2	1	0	2	2	1	1	2	0
M1297	2	7.4	0	0	2	2	2	2	1	1	0	1	1	1	2	2	0	2	2	1	2	2	0	1	1	2	1	1	1	2	1	1	2	2	2	1	1	0	1	1	2	1	0	2	2	1	1	2	0
M1298	2	7.6	0	0	2	2	2	2	1	1	0	1	1	1	2	2	0	2	2	1	2	2	0	1	1	2	1	1	1	2	1	1	2	2	2	1	1	0	1	1	2	1	0	2	2	1	1	2	0
M1299	2	7.6	0	0	2	2	2	2	1	1	0	1	1	1	2	2	0	2	2	1	2	2	0	1	1	2	1	1	1	2	1	1	2	2	2	1	1	0	1	1	2	1	0	2	2	1	1	2	0
M1300	2	7.8	0	0	2	2	2	2	1	1	0	1	1	1	2	2	0	2	2	1	2	2	0	1	1	2	1	1	1	2	1	1	2	2	2	1	1	0	1	1	2	1	0	2	2	1	1	2	0
M1301	2	7.8	0	0	2	2	2	2	1	1	0	1	1	1	2	2	0	2	2	1	2	2	0	1	1	2	1	1	1	2	1	1	2	2	2	1	1	0	1	1	2	1	0	2	2	1	1	2	0
M1302	2	7.9	0	0	2	2	2	2	1	1	0	1	1	1	2	2	0	2	2	1	2	2	0	1	1	2	1	1	1	2	1	1	2	2	2	1	1	0	1	1	2	1	0	2	2	1	1	2	0
M1303	2	8.1	0	0	2	2	2	2	1	1	0	1	1	1	2	2	0	2	2	1	2	2	0	1	1	2	1	1	1	2	1	1	2	2	2	1	1	0	1	1	2	1	0	2	2	1	1	2	0
M1304	2	8.1	0	0	2	2	2	2	1	1	0	1	1	1	2	2	0	2	2	1	2	2	0	1	1	2	1	1	1	2	1	1	2	2	2	1	1	0	1	1	2	1	0	2	2	1	1	2	0
M1305	2	8.1	0	0	2	2	2	2	1	1	0	1	1	1	2	2	0	2	2	1	2	2	0	1	1	2	1	1	1	2	1	1	2	2	2	1	1	0	1	1	2	1	0	2	2	1	1	2	0
M1306	2	8.2	0	0	2	2	2	2	1	1	0	1	1	1	2	2	0	2	2	1	2	2	0	1	1	2	1	1	1	2	1	2	2	2	2	1	1	0	1	1	2	1	0	2	2	1	1	2	0
M1307	2	8.2	0	0	2	2	2	2	1	1	0	1	1	1	2	2	0	2	2	1	2	2	0	1	1	2	1	1	1	2	1	2	2	2	2	1	1	0	1	1	2	1	0	2	2	1	1	2	0
M1308	2	9.1	0	0	2	2	2	2	0	1	0	1	1	1	2	2	0	2	2	1	2	2	0	1	1	2	1	1	1	2	1	2	2	2	2	1	1	0	1	1	2	1	0	2	2	1	1	2	0
M1309	2	9.2	0	0	2	2	2	2	0	1	0	1	1	1	2	2	0	2	2	1	2	2	0	1	1	2	1	1	1	2	1	2	2	2	2	1	1	0	1	1	2	1	0	2	2	1	1	2	0
M1310	2	9.3	0	0	2	2	2	2	0	1	0	1	1	1	2	2	0	2	2	1	2	2	0	1	1	2	1	1	1	2	1	2	2	2	2	1	1	0	1	1	2	1	0	2	2	1	1	2	0
M1311	2	9.4	0	0	2	2	2	2	0	1	0	1	1	1	2	2	0	2	2	1	2	2	0	1	1	2	1	1	1	2	1	2	2	2	2	1	1	0	1	1	2	1	0	2	2	1	1	2	0
M1312	2	9.5	0	0	2	2	2	2	0	1	0	1	1	1	2	2	0	2	2	1	2	2	0	1	1	2	1	1	1	2	1	2	2	2	2	1	1	0	1	1	2	1	0	2	2	1	1	2	0
M1313	2	9.6	0	0	2	2	2	2	0	1	0	1	1	1	2	2	0	2	2	1	2	2	0	1	1	2	1	1	1	2	1	2	2	2	2	1	1	0	1	1	2	1	0	2	2	1	1	2	0
M1314	2	9.7	0	0	2	2	2	2	0	1	0	1	1	1	2	2	0	2	2	1	2	2	0	1	1	2	1	1	1	2	1	2	2	2	2	1	1	0	1	1	2	1	0	2	2	1	1	2	0
M1315	2	9.7	0	0	2	2	2	2	0	1	0	1	1	1	2	2	0	2	2	1	2	2	0	1	1	2	1	1	1	2	1	2	2	2	2	1	1	0	1	1	2	1	0	2	2	1	1	2	0
M1316	2	9.8	0	0	2	2	2	2	0	1	0	1	1	1	2	2	0	2	2	1	2	2	0	1	1	2	1	1	1	2	1	2	2	2	2	1	1	0	1	1	2	1	0	2	2	1	1	2	0
M1317	2	10	0	0	2	2	2	2	0	1	0	1	1	1	2	2	0	2	2	1	2	2	0	1	1	2	1	1	1	2	1	2	2	2	2	1	1	0	1	1	2	1	0	2	2	1	1	2	0
M1318	2	10	0	0	2	2	2	2	0	1	0	1	1	1	2	2	0	2	2	1	2	2	0	1	1	2	1	1	1	2	1	2	2	2	2	1	1	0	1	1	2	1	0	2	2	1	1	2	0
M1319	2	10.1	0	0	2	2	2	2	0	1	0	1	1	1	2	2	0	2	2	1	2	2	0	1	1	2	1	1	1	2	1	2	2	2	2	1	1	0	1	1	2	1	0	2	2	1	1	2	0
M1320	2	10.1	0	0	2	2	2	2	0	1	0	1	1	1	2	2	0	2	2	1	2	2	0	1	1	2	1	1	1	2	1	2	2	2	2	1	1	0	1	1	2	1	0	2	2	1	1	2	0
M1321	2	10.2	0	0	2	2	2	2	0	1	0	1	1	1	2	2	0	2	2	1	2	2	0	1	1	2	1	1	1	2	1	2	2	2	2	1	1	0	1	1	2	1	0	2	2	1	1	2	0
M1322	2	10.2	0	0	2	2	2	2	0	1	0	1	1	1	2	2	0	2	2	1	2	2	0	1	1	2	1	1	1	2	1	2	2	2	2	1	1	0	1	1	2	1	0	2	2	1	1	2	0
M1323	2	10.2	0	0	2	2	2	2	0	1	0	1	1	1	2	2	0	2	2	1	2	2	0	1	1	2	1	1	1	2	1	2	2	2	2	1	1	0	1	1	2	1	0	2	2	1	1	2	0
M1324	2	10.5	0	0	2	2	2	2	0	1	0	1	1	1	2	2	0	2	2	1	2	2	0	1	1	2	1	1	1	2	1	2	2	2	2	1	1	0	1	1	2	1	0	2	2	1	1	2	0
M1325	2	10.5	0	0	2	2	2	2	0	1	0	1	1	1	2	2	0	2	2	1	2	2	0	1	1	2	1	1	1	2	1	2	2	2	2	1	1	0	1	1	2	1	0	2	2	1	1	2	0
M1326	2	10.8	0	0	2	2	2	2	0	1	0	1	1	1	2	2	0	2	2	1	2	2	0	1	1	2	1	1	1	2	1	2	2	2	2	1	1	0	1	1	2	1	1	2	2	1	1	2	0
M1327	2	10.8	0	0	2	2	2	2	0	1	0	1	1	1	2	2	0	2	2	1	2	2	0	1	1	2	1	1	1	2	1	2	2	2	2	1	1	0	1	1	2	1	1	2	2	1	1	2	0
M1328	2	11	0	0	2	2	2	2	0	1	0	1	1	1	2	2	0	2	2	1	2	2	0	1	1	2	1	1	1	2	1	2	2	2	2	1	1	0	1	1	2	1	1	2	2	1	1	2	0
M1329	2	11.1	0	0	2	2	2	2	0	1	0	1	1	1	2	2	0	2	2	1	2	2	0	1	1	2	1	1	1	2	1	2	2	2	2	1	1	0	1	1	2	1	1	2	2	1	1	2	0
M1330	2	11.2	0	0	2	2	2	2	0	1	0	1	1	1	2	2	0	2	2	1	2	2	0	1	1	2	1	1	1	2	1	2	2	2	2	1	1	0	1	1	2	1	1	2	2	1	1	2	0
M1331	2	11.2	0	0	2	2	2	2	0	1	0	1	1	1	2	2	0	2	2	1	2	2	0	1	1	2	1	1	1	2	1	2	2	2	2	1	1	0	1	1	2	1	1	2	2	1	1	2	0
M1332	2	11.2	0	0	2	2	2	2	0	1	0	1	1	1	2	2	0	2	2	1	2	2	0	1	1	2	1	1	1	2	1	2	2	2	2	1	1	0	1	1	2	1	1	2	2	1	1	2	0
M1333	2	11.3	0	0	2	2	2	2	0	1	0	1	1	1	2	2	0	2	2	1	2	2	0	1	1	2	1	1	1	2	1	2	2	2	2	1	1	0	1	1	2	1	1	2	2	1	1	2	0
M1334	2	11.4	0	0	2	2	2	2	0	1	0	1	1	1	2	2	0	2	2	1	2	2	0	1	1	2	1	1	1	2	1	2	2	2	2	1	1	0	1	1	2	1	1	2	2	1	1	2	0
M1335	2	11.5	0	0	2	2	2	2	0	1	0	1	1	1	2	2	0	2	2	1	2	2	0	1	1	2	1	1	1	2	1	2	2	2	2	1	1	0	1	1	2	1	1	2	2	1	1	2	0
M1336	2	11.6	0	0	2	2	2	2	0	1	0	1	1	1	2	2	0	2	2	1	2	2	0	1	1	2	1	1	1	2	1	2	2	2	2	1	1	0	1	1	2	1	1	2	2	1	1	2	0
M1337	2	11.6	0	0	2	2	2	2	0	1	0	1	1	1	2	2	0	2	2	1	2	2	0	1	1	2	1	1	1	2	1	2	2	2	2	1	1	0	1	1	2	1	1	2	2	1	1	2	0
M1338	2	11.7	0	0	2	2	2	2	0	1	0	1	1	1	2	2	0	2	2	1	2	2	0	1	1	2	1	1	1	2	1	2	2	2	2	1	1	0	1	1	2	1	1	2	2	1	1	2	0
M1339	2	11.7	0	0	2	2	2	2	0	1	0	1	1	1	2	2	0	2	2	1	2	2	0	1	1	2	1	1	1	2	1	2	2	2	2	1	1	0	1	1	2	1	1	2	2	1	1	2	0
M1340	2	11.8	0	0	2	2	2	2	0	1	0	1	1	1	2	2	0	2	2	1	2	2	0	1	1	2	1	1	1	2	1	2	2	2	2	1	1	0	1	1	2	1	1	2	2	1	1	2	0
M1341	2	11.8	0	0	2	2	2	2	0	1	0	1	1	1	2	2	0	2	2	1	2	2	0	1	1	2	1	1	1	2	1	2	2	2	2	1	1	0	1	1	2	1	1	2	2	1	1	2	0
M1342	2	11.9	0	0	2	2	2	2	0	1	0	1	1	1	2	2	0	2	2	1	2	2	0	1	1	2	1	1	1	2	1	2	2	2	2	1	1	0	1	1	2	1	1	2	2	1	1	2	0
M1343	2	12	0	0	2	2	2	2	0	1	0	1	1	1	2	2	0	2	2	1	2	2	0	1	1	2	1	1	1	2	1	2	2	2	2	1	1	0	1	1	2	1	1	2	2	1	1	2	0
M1344	2	12	0	0	2	2	2	2	0	1	0	1	1	1	2	2	0	2	2	1	2	2	0	1	1	2	1	1	1	2	1	2	2	2	2	1	1	0	1	1	2	1	1	2	2	1	1	2	0
M1345	2	12	0	0	2	2	2	2	0	1	0	1	1	1	2	2	0	2	2	1	2	2	0	1	1	2	1	1	1	2	1	2	2	2	2	1	1	0	1	1	2	1	1	2	2	1	1	2	0
M1346	2	12	0	0	2	2	2	2	0	1	0	1	1	1	2	2	0	2	2	1	2	2	0	1	1	2	1	1	1	2	1	2	2	2	2	1	1	0	1	1	2	1	1	2	2	1	1	2	0
M1347	2	12.1	0	0	2	2	2	2	0	1	0	1	1	1	2	2	0	2	2	1	2	2	0	1	1	2	1	1	1	2	1	2	2	2	2	1	1	0	1	1	2	1	1	2	2	1	1	2	0
M1348	2	12.2	0	0	2	2	2	2	0	1	0	1	1	1	2	2	0	2	2	1	2	2	0	1	1	2	1	1	1	2	1	2	2	2	2	1	1	0	1	1	2	1	1	2	2	1	1	2	0
M1349	2	12.3	0	0	2	2	2	2	0	1	0	1	1	1	2	2	0	2	2	1	2	2	0	1	1	2	1	1	1	2	1	2	2	2	2	1	1	0	1	1	2	1	1	2	1	1	1	2	0
M1350	2	12.3	0	0	2	2	2	2	0	1	0	1	1	1	2	2	0	2	2	1	2	2	0	1	1	2	1	1	1	2	1	2	2	2	2	1	1	0	1	1	2	1	1	2	1	1	1	2	0
M1351	2	12.3	0	0	2	2	2	2	0	1	0	1	1	1	2	2	0	2	2	1	2	2	0	1	1	2	1	1	1	2	1	2	2	2	2	1	1	0	1	1	2	1	1	2	1	1	1	2	0
M1352	2	12.4	0	0	2	2	2	2	0	1	0	1	1	1	2	2	0	2	2	1	2	2	0	1	1	2	1	1	1	2	1	2	2	2	2	1	1	0	1	1	2	1	1	2	1	1	1	2	0
M1353	2	12.5	0	0	2	2	2	2	0	1	0	1	1	1	2	2	0	2	2	1	2	2	0	1	1	2	1	1	1	2	1	2	2	2	2	1	1	0	1	1	2	1	1	2	1	1	1	2	0
M1354	2	12.6	0	0	2	2	2	2	0	1	0	1	1	1	2	2	0	2	2	1	2	2	0	1	1	2	1	1	1	2	1	2	2	2	2	1	1	0	1	1	2	1	1	2	1	1	1	2	0
M1355	2	12.6	0	0	2	2	2	2	0	1	0	1	1	1	2	2	0	2	2	1	2	2	0	1	1	2	1	1	1	2	1	2	2	2	2	1	1	0	1	1	2	1	1	2	1	1	1	2	0
M1356	2	12.6	0	0	2	2	2	2	0	1	0	1	1	1	2	2	0	2	2	1	2	2	0	1	1	2	1	1	1	2	1	2	2	2	2	1	1	0	1	1	2	1	1	2	1	1	1	2	0
M1357	2	12.6	0	0	2	2	2	2	0	1	0	1	1	1	2	2	0	2	2	1	2	2	0	1	1	2	1	1	1	2	1	2	2	2	2	1	1	0	1	1	2	1	1	2	1	1	1	2	0
M1358	2	12.7	0	0	2	2	2	2	0	1	0	1	1	1	2	2	0	2	2	1	2	2	0	1	1	2	1	1	1	2	1	2	2	2	2	1	1	0	1	1	2	1	1	2	1	1	1	2	0
M1359	2	12.9	0	0	2	2	2	2	0	1	0	1	1	1	2	2	0	2	2	1	2	2	0	1	1	2	1	1	1	2	1	2	2	2	2	1	1	0	1	1	2	1	1	2	1	1	1	2	0
M1360	2	13	0	0	2	2	2	2	0	1	0	1	1	1	2	2	0	2	2	1	2	2	0	1	1	2	1	1	1	2	1	2	2	2	2	1	1	0	1	1	2	1	1	2	1	1	1	2	0
M1361	2	13	0	0	2	2	2	2	0	1	0	1	1	1	2	2	0	2	2	1	2	2	0	1	1	2	1	1	1	2	1	2	2	2	2	1	1	0	1	1	2	1	1	2	1	1	1	2	0
M1362	2	13	0	0	2	2	2	2	0	1	0	1	1	1	2	2	0	2	2	1	2	2	0	1	1	2	1	1	1	2	1	2	2	2	2	1	1	0	1	1	2	1	1	2	1	1	1	2	0
M1363	2	13.1	0	0	2	2	2	2	0	1	0	1	1	1	2	2	0	2	2	1	2	2	0	1	1	2	1	1	1	2	1	2	2	2	2	1	1	0	1	1	2	1	1	2	1	1	1	2	0
M1364	2	13.1	0	0	2	2	2	2	0	1	0	1	1	1	2	2	0	2	2	1	2	2	0	1	1	2	1	1	1	2	1	2	2	2	2	1	1	0	1	1	2	1	1	2	1	1	1	2	0
M1365	2	13.2	0	0	2	2	2	2	0	1	0	1	1	1	2	2	0	2	2	1	2	2	0	1	1	2	1	1	1	2	1	2	2	2	2	1	1	0	1	1	2	1	1	2	1	1	1	2	0
M1366	2	13.3	0	0	2	2	2	2	0	1	0	1	1	1	2	2	0	2	2	1	2	2	0	1	1	2	1	1	1	2	1	2	2	2	2	1	1	0	1	1	2	1	1	2	1	1	1	2	0
M1367	2	13.4	0	0	2	2	2	2	0	1	0	1	1	1	2	2	0	2	2	1	2	2	0	1	1	2	1	1	1	2	1	2	2	2	2	1	1	0	1	1	2	1	1	2	1	1	1	2	0
M1368	2	13.5	0	0	2	2	2	2	0	1	0	1	1	1	2	2	0	2	2	1	2	2	0	1	1	2	1	1	1	2	1	2	2	2	2	1	1	0	1	1	2	1	1	2	1	1	1	2	0
M1369	2	13.5	0	0	2	2	2	2	0	1	0	1	1	1	2	2	0	2	2	1	2	2	0	1	1	2	1	1	1	2	1	2	2	2	2	1	1	0	1	1	2	1	1	2	1	1	1	2	0
M1370	2	13.5	0	0	2	2	2	2	0	1	0	1	1	1	2	2	0	2	2	1	2	2	0	1	1	2	1	1	1	2	1	2	2	2	2	1	1	0	1	1	2	1	1	2	1	1	1	2	0
M1371	2	13.8	0	0	2	2	2	2	0	1	0	1	1	1	1	2	0	2	2	1	2	2	0	1	1	2	1	1	1	2	1	2	2	2	2	1	1	0	1	1	2	1	1	2	1	1	1	2	0
M1372	2	13.8	0	0	2	2	2	2	0	1	0	1	1	1	1	2	0	2	2	1	2	2	0	1	1	2	1	1	1	2	1	2	2	2	2	1	1	0	1	1	2	1	1	2	1	1	1	2	0
M1373	2	13.9	0	0	2	2	2	2	0	1	0	1	1	1	1	2	0	2	2	1	2	2	0	1	1	2	1	1	1	2	1	2	2	2	2	1	1	0	1	1	2	1	1	2	1	1	1	2	0
M1374	2	13.9	0	0	2	2	2	2	0	1	0	1	1	1	1	2	0	2	2	1	2	2	0	1	1	2	1	1	1	2	1	2	2	2	2	1	1	0	1	1	2	1	1	2	1	1	1	2	0
M1375	2	13.9	0	0	2	2	2	2	0	1	0	1	1	1	1	2	0	2	2	1	2	2	0	1	1	2	1	1	1	2	1	2	2	2	2	1	1	0	1	1	2	1	1	2	1	1	1	2	0
M1376	2	14.1	0	0	2	2	2	2	0	1	0	1	1	1	1	2	0	2	2	1	2	1	0	1	1	2	1	1	1	2	1	2	2	2	2	1	1	0	1	1	2	1	1	2	1	1	1	2	0
M1377	2	14.2	0	0	2	2	2	2	0	1	0	1	1	1	1	2	0	2	2	1	2	1	0	1	1	2	1	1	1	2	1	2	2	2	2	1	1	0	1	1	2	1	1	2	1	1	1	2	0
M1378	2	14.3	0	0	2	2	2	2	0	1	0	1	1	1	1	2	0	2	2	1	2	1	0	1	1	2	1	1	1	2	1	2	2	2	2	1	1	0	1	1	2	1	1	2	1	1	1	2	0
M1379	2	14.3	0	0	2	2	2	2	0	1	0	1	1	1	1	2	0	2	2	1	2	1	0	1	1	2	1	1	1	2	1	2	2	2	2	1	1	0	1	1	2	1	1	2	1	1	1	2	0
M1380	2	14.3	0	0	2	2	2	2	0	1	0	1	1	1	1	2	0	2	2	1	2	1	0	1	1	2	1	1	1	2	1	2	2	2	2	1	1	0	1	1	2	1	1	2	1	1	1	2	0
M1381	2	14.4	0	0	2	2	2	2	0	1	0	1	1	1	1	2	0	2	2	1	2	1	0	1	1	2	1	1	1	2	1	2	2	2	2	1	1	0	1	1	2	1	1	2	1	1	1	2	0
M1382	2	14.4	0	0	2	2	2	2	0	1	0	1	1	1	1	2	0	2	2	1	2	1	0	1	1	2	1	1	1	2	1	2	2	2	2	1	1	0	1	1	2	1	1	2	1	1	1	2	0
M1383	2	14.5	0	0	2	2	2	2	0	1	0	1	1	1	1	2	0	2	2	1	2	1	0	1	1	2	1	1	1	2	1	2	2	2	2	1	1	0	1	1	2	1	1	2	1	1	1	2	0
M1384	2	14.6	0	0	2	2	2	2	0	1	0	1	1	1	1	2	0	2	2	1	2	1	0	1	1	2	1	1	1	2	1	2	2	2	2	1	1	0	1	1	2	1	1	2	1	1	1	2	0
M1385	2	14.7	1	0	2	2	2	2	0	1	0	1	1	1	1	2	0	2	2	1	2	1	0	1	1	2	1	1	1	2	1	2	2	2	2	1	1	0	1	1	2	1	1	2	1	1	1	2	0
M1386	2	14.8	1	0	2	2	2	2	0	1	0	1	1	1	1	2	0	2	2	1	2	1	0	1	1	2	1	1	1	2	1	2	2	2	2	1	1	0	1	1	2	1	1	2	1	1	1	2	0
M1387	2	14.9	1	0	2	2	2	2	0	1	0	1	1	1	1	2	0	2	2	1	2	1	0	1	1	2	1	1	1	2	1	2	2	2	2	1	1	0	1	1	2	1	1	2	1	1	1	2	0
M1388	2	14.9	1	0	2	2	2	2	0	1	0	1	1	1	1	2	0	2	2	1	2	1	0	1	1	2	1	1	1	2	1	2	2	2	2	1	1	0	1	1	2	1	1	2	1	1	1	2	0
M1389	2	15.2	1	0	2	2	2	2	0	1	0	1	1	1	1	2	0	2	2	1	2	1	0	1	1	2	1	1	1	2	1	2	2	2	2	1	1	0	1	1	2	1	1	2	1	1	1	2	0
M1390	2	15.2	1	0	2	2	2	2	0	1	0	1	1	1	1	2	0	2	2	1	2	1	0	1	1	2	1	1	1	2	1	2	2	2	2	1	1	0	1	1	2	1	1	2	1	1	1	2	0
M1391	2	15.4	1	0	2	2	2	2	0	1	0	1	1	1	1	2	0	2	2	1	2	1	0	1	1	2	1	1	1	2	1	2	2	2	2	1	2	0	1	1	2	1	1	2	1	1	1	2	0
M1392	2	15.6	1	0	2	2	2	2	0	1	0	1	1	1	1	2	0	2	2	1	2	1	0	1	1	2	1	1	1	2	1	2	2	2	2	1	2	0	1	1	2	1	1	2	1	1	0	2	0
M1393	2	15.6	1	0	2	2	2	2	0	1	0	1	1	1	1	2	0	2	2	1	2	1	0	1	1	2	1	1	1	2	1	2	2	2	2	1	2	0	1	1	2	1	1	2	1	1	0	2	0
M1394	2	15.7	1	0	2	2	2	2	0	1	0	1	1	1	1	2	0	2	2	1	2	1	0	1	1	2	1	1	1	2	1	2	2	2	2	1	2	0	1	1	2	1	1	2	2	1	0	2	0
M1395	2	15.9	1	0	2	2	2	2	0	1	0	1	1	1	1	2	0	2	2	1	2	1	0	1	1	2	1	1	1	2	1	2	2	2	2	1	2	0	1	1	2	1	1	2	2	1	0	2	0
M1396	2	16.1	1	0	2	2	2	2	0	1	0	1	1	1	1	2	0	2	2	1	2	1	0	1	1	2	1	1	1	2	1	2	2	2	2	1	2	0	1	1	2	1	1	2	2	1	0	2	0
M1397	2	16.2	1	0	2	2	2	2	0	1	0	1	1	1	1	2	0	2	2	1	2	1	0	1	1	2	1	1	1	2	1	2	2	2	2	1	2	0	1	1	2	1	1	2	2	1	0	2	0
M1398	2	16.2	1	0	2	2	2	2	0	1	0	1	1	1	1	2	0	2	2	1	2	1	0	1	1	2	1	1	1	2	1	2	2	2	2	1	2	0	1	1	2	1	1	2	2	1	0	2	0
M1399	2	16.2	1	0	2	2	2	2	0	1	0	1	1	1	1	2	0	2	2	1	2	1	0	1	1	2	1	1	1	2	1	2	2	2	2	1	2	0	1	1	2	1	1	2	2	1	0	2	0
M1400	2	16.3	1	0	2	2	2	2	0	2	0	1	1	1	1	2	0	2	2	1	2	1	0	1	1	2	1	1	1	2	1	2	2	2	2	1	2	0	1	1	2	1	1	2	2	1	0	2	0
M1401	2	16.4	1	0	2	2	2	2	0	2	0	1	1	1	1	2	0	2	2	1	2	1	0	1	1	2	1	1	1	2	1	2	2	2	2	1	2	0	1	1	2	1	1	2	2	1	0	2	0
M1402	2	16.4	1	0	2	2	2	2	0	2	0	1	1	1	1	2	0	2	2	1	2	1	0	1	1	2	1	1	1	2	1	2	2	2	2	1	2	0	1	1	2	1	1	2	2	1	0	2	0
M1403	2	16.5	1	0	2	2	2	2	0	2	0	1	1	1	1	2	0	2	2	1	2	1	0	1	1	2	1	1	1	2	1	2	2	2	2	1	2	0	1	1	2	1	1	2	2	1	0	2	0
M1404	2	16.5	1	0	2	2	2	2	0	2	0	1	1	1	1	2	0	2	2	1	2	1	0	1	1	2	1	1	1	2	1	2	2	2	2	1	2	0	1	1	2	1	1	2	2	1	0	2	0
M1405	2	16.6	1	0	2	2	2	2	0	2	0	1	1	1	1	2	0	2	2	1	2	1	0	1	1	2	1	1	1	2	1	2	2	2	2	1	2	0	1	1	2	1	1	2	2	1	0	2	0
M1406	2	16.7	0	0	2	2	2	2	0	2	0	1	1	1	1	2	0	2	2	1	2	1	0	1	1	2	1	1	1	2	1	2	2	2	2	1	2	0	1	1	2	1	1	2	2	1	0	2	0
M1407	2	16.7	0	0	2	2	2	2	0	2	0	1	1	1	1	2	0	2	2	1	2	1	0	1	1	2	1	1	1	2	1	2	2	2	2	1	2	0	1	1	2	1	1	2	2	1	0	2	0
M1408	2	16.7	0	0	2	2	2	2	0	2	0	1	1	1	1	2	0	2	2	1	2	1	0	1	1	2	1	1	1	2	1	2	2	2	2	1	2	0	1	1	2	1	1	2	2	1	0	2	0
M1409	2	17	0	0	2	2	2	2	0	2	0	1	1	1	1	2	0	2	2	1	2	1	0	1	1	2	1	1	1	2	1	2	2	2	2	1	2	0	1	1	2	1	1	2	2	1	0	2	0
M1410	2	17	0	0	2	2	2	2	0	2	0	1	1	1	1	2	0	2	2	1	2	1	0	1	1	2	1	1	1	2	1	2	2	2	2	1	2	0	1	1	2	1	1	2	2	1	0	2	0
M1411	2	17.2	0	0	2	2	2	2	0	2	0	1	1	1	1	2	0	2	1	1	2	1	0	1	1	2	1	1	1	2	1	2	2	2	2	1	2	0	1	1	2	1	1	2	2	1	0	2	0
M1412	2	17.3	0	0	2	2	2	2	0	2	0	1	1	1	1	2	0	1	1	1	2	1	0	1	1	2	1	1	1	2	1	2	2	2	2	1	2	0	1	1	2	1	1	2	2	1	0	2	0
M1413	2	17.7	0	0	2	2	2	2	0	2	0	1	1	1	1	2	0	1	1	1	2	1	0	1	1	2	1	1	1	2	1	2	2	2	2	1	2	0	1	1	2	1	1	2	2	1	0	2	0
M1414	2	17.8	0	0	2	2	2	2	0	2	0	1	1	1	1	2	0	1	1	1	2	1	0	1	1	2	1	1	1	2	1	2	2	2	2	1	2	0	1	1	2	1	1	2	2	1	0	2	0
M1415	2	17.9	0	0	2	2	2	2	0	2	0	1	1	1	1	2	0	1	1	0	2	1	0	1	1	2	1	1	1	2	1	2	2	2	2	1	2	0	1	1	2	1	1	2	2	1	0	2	0
M1416	2	17.9	0	0	2	2	2	2	0	2	0	1	1	1	1	2	0	1	1	0	2	1	0	1	1	2	1	1	1	2	1	2	2	2	2	1	2	0	1	1	2	1	1	2	2	1	0	2	0
M1417	2	18	0	0	2	2	2	2	0	2	0	1	1	1	1	2	0	1	1	0	2	1	0	1	1	2	1	1	1	2	1	2	2	2	2	1	2	0	1	1	2	1	1	2	2	1	0	2	0
M1418	2	18	0	0	2	2	2	2	0	2	0	1	1	1	1	2	0	1	1	0	2	1	0	1	1	2	1	1	1	2	1	2	2	2	2	1	2	0	1	1	2	1	1	2	2	1	0	2	0
M1419	2	18.3	0	0	2	2	2	2	0	2	0	1	1	1	1	2	0	1	1	0	2	1	0	1	1	2	1	1	1	2	1	2	2	2	2	1	2	0	1	1	2	1	1	2	2	1	0	2	0
M1420	2	18.3	0	0	2	2	2	2	0	2	0	1	1	1	1	2	0	1	1	0	2	1	0	1	1	2	1	1	1	2	1	2	2	2	2	1	2	0	1	1	2	1	1	2	2	1	0	2	0
M1421	2	18.4	0	0	2	2	2	2	0	2	0	1	1	1	1	2	0	1	1	0	2	1	0	1	1	2	1	1	1	2	1	2	2	2	2	1	2	0	1	1	2	1	1	2	2	1	0	2	0
M1422	2	18.5	0	0	2	2	2	2	0	2	0	1	1	1	1	2	0	1	1	0	2	1	0	1	1	2	1	1	1	2	1	2	2	2	2	1	2	0	1	1	2	1	1	2	2	1	0	2	0
M1423	2	18.6	0	0	2	2	2	2	0	2	0	1	1	1	1	2	0	1	1	0	2	1	0	1	1	2	1	1	1	2	1	2	2	2	2	1	2	0	1	1	2	1	1	2	2	1	0	2	0
M1424	2	18.6	0	0	2	2	2	2	0	2	0	1	1	1	1	2	0	1	1	0	2	1	0	1	1	2	1	1	1	2	1	2	2	2	2	1	2	0	1	1	2	1	1	2	2	1	0	2	0
M1425	2	18.6	0	0	2	2	2	2	0	2	0	1	1	1	1	2	0	1	1	0	2	1	0	1	1	2	1	1	1	2	1	2	2	2	2	1	2	0	1	1	2	1	1	2	2	1	0	2	0
M1426	2	18.6	0	0	2	2	2	2	0	2	0	1	1	1	1	2	0	1	1	0	2	1	0	1	1	2	1	1	1	2	1	2	2	2	2	1	2	0	1	1	2	1	1	2	2	1	0	2	0
M1427	2	18.7	0	0	2	2	2	2	0	2	0	1	1	1	1	2	0	1	1	0	2	1	0	1	1	2	1	1	1	2	1	2	2	2	2	1	2	0	1	1	2	1	1	2	2	1	0	2	0
M1428	2	19	0	0	2	2	2	2	0	2	0	1	1	1	1	2	0	1	1	0	2	1	0	1	1	2	1	1	1	2	1	2	2	2	2	1	2	0	1	1	2	1	1	2	2	1	0	2	0
M1429	2	19	0	0	2	2	2	2	0	2	0	1	1	1	1	2	0	1	1	0	2	1	0	1	1	2	1	1	1	2	1	2	2	2	2	1	2	0	1	1	2	1	1	2	2	1	0	2	0
M1430	2	19.1	0	0	2	2	2	2	0	2	0	1	1	1	1	2	0	1	1	0	2	1	0	1	1	2	1	1	1	2	1	2	2	2	2	1	2	0	1	1	2	1	1	2	2	1	0	2	0
M1431	2	19.1	0	0	2	2	2	2	0	2	0	1	1	1	1	2	0	1	1	0	2	1	0	1	1	2	1	1	1	2	1	2	2	2	2	1	2	0	1	1	2	1	1	2	2	1	0	2	0
M1432	2	19.1	0	0	2	2	2	2	0	2	0	1	1	1	1	2	0	1	1	0	2	1	0	1	1	2	1	1	1	2	1	2	2	2	2	1	2	0	1	1	2	1	1	2	2	1	0	2	0
M1433	2	19.2	0	0	2	2	2	2	0	1	0	1	1	1	1	2	0	1	1	0	2	1	0	1	1	2	1	1	1	2	0	2	2	2	2	1	2	0	1	1	2	1	1	2	2	1	0	2	0
M1434	2	19.3	0	0	2	2	2	2	0	1	0	1	1	1	1	2	0	1	1	0	2	1	0	1	1	2	1	1	1	2	0	2	2	2	2	1	2	0	1	1	2	1	1	2	2	1	0	2	0
M1435	2	19.4	0	0	2	2	2	2	0	1	0	1	1	1	1	2	0	1	1	0	2	1	0	1	1	2	1	1	1	2	0	2	2	2	2	1	2	0	1	1	2	1	1	2	2	1	0	2	0
M1436	2	19.5	0	0	2	2	2	2	0	1	0	1	1	1	1	2	0	1	1	0	2	1	0	1	1	2	1	1	1	2	0	2	2	2	2	1	2	0	1	1	2	1	1	2	2	1	0	2	0
M1437	2	19.5	0	0	2	2	2	2	0	1	0	1	1	1	1	2	0	1	1	0	2	1	0	1	1	2	1	1	1	2	0	2	2	2	2	1	2	0	1	1	2	1	1	2	2	1	0	2	0
M1438	2	19.5	0	0	2	2	2	2	0	1	0	1	1	1	1	2	0	1	1	0	2	1	0	1	1	2	1	1	1	2	0	2	2	2	2	1	2	0	1	1	2	1	1	2	2	1	0	2	0
M1439	2	19.8	0	0	2	2	2	2	0	1	0	1	1	1	1	2	0	1	1	0	2	1	0	1	1	2	1	1	1	2	0	2	2	2	2	1	2	0	1	1	2	2	1	2	2	1	0	2	0
M1440	2	19.9	0	0	2	2	2	2	0	1	0	1	1	1	1	2	0	1	1	0	2	1	0	1	1	2	1	1	1	2	0	2	2	2	2	1	2	0	1	1	2	2	1	2	2	1	0	2	0
M1441	2	20	0	0	2	2	2	2	0	1	0	1	1	1	1	2	0	1	1	0	2	1	0	1	1	2	1	1	1	2	0	2	2	2	2	1	2	0	1	1	2	2	1	2	2	1	0	2	0
M1442	2	20.1	0	0	2	2	2	2	0	1	0	1	1	1	1	2	0	1	1	0	2	1	0	1	1	2	1	1	1	2	0	2	2	2	2	1	2	0	1	1	2	2	1	2	2	1	0	2	0
M1443	2	20.2	0	0	2	2	2	2	0	1	0	1	1	1	1	2	0	1	1	0	2	1	0	1	1	2	1	1	1	2	0	2	2	2	2	1	2	0	1	1	2	2	1	2	2	1	0	2	0
M1444	2	20.2	0	0	2	2	2	2	0	1	0	1	1	1	1	2	0	1	1	0	2	1	0	1	1	2	1	1	1	2	0	2	2	2	2	1	2	0	1	1	2	2	1	2	2	1	0	2	0
M1445	2	20.5	0	0	2	2	2	2	0	1	0	1	1	1	1	2	0	1	1	0	2	1	0	1	1	2	1	1	1	2	0	2	2	2	2	1	2	0	1	1	2	2	1	2	2	1	0	2	0
M1446	2	20.6	0	0	2	2	2	2	0	1	0	1	1	1	1	2	0	1	1	0	2	1	0	1	1	2	1	1	1	2	0	2	2	2	2	1	2	0	1	1	2	2	1	2	2	1	0	2	0
M1447	2	20.8	0	0	2	2	2	2	0	1	0	2	1	1	1	2	0	1	1	0	2	1	0	1	1	2	1	1	1	2	0	2	2	2	2	1	2	0	1	1	2	2	1	2	2	1	0	2	0
M1448	2	20.9	0	0	2	2	2	2	0	1	0	2	1	1	1	2	0	1	1	0	2	1	0	1	1	2	1	1	1	2	0	2	2	2	2	1	2	0	1	1	2	2	1	2	2	1	0	2	0
M1449	2	21	0	0	2	2	2	2	0	1	0	2	1	1	1	2	0	1	1	0	2	1	0	1	1	2	1	1	1	2	0	2	2	2	2	1	2	0	1	1	2	2	1	2	2	1	0	2	0
M1450	2	21.1	0	0	2	2	2	2	0	1	0	2	1	1	1	2	0	1	1	0	2	1	0	1	1	2	1	1	1	2	0	2	2	2	2	1	2	0	1	1	2	2	1	2	2	0	0	2	0
M1451	2	21.5	0	0	2	2	2	2	0	1	0	2	1	1	1	2	0	1	1	0	2	1	0	1	1	1	1	1	1	2	0	2	2	2	2	1	2	0	1	1	2	2	1	2	2	0	0	2	0
M1452	2	21.5	0	0	2	2	2	2	0	1	0	2	1	1	1	2	0	1	1	0	2	1	0	1	1	1	1	1	1	2	0	2	2	2	2	1	2	0	1	1	2	2	1	2	2	0	0	2	0
M1453	2	21.6	0	0	2	2	2	2	0	1	0	2	1	1	1	2	0	1	1	0	2	1	0	1	1	1	1	1	1	2	0	2	2	2	2	1	2	0	1	1	2	2	1	2	2	0	0	2	0
M1454	2	21.6	0	0	2	2	2	2	0	1	0	2	1	1	1	2	0	1	1	0	2	1	0	1	1	1	1	1	1	2	0	2	2	2	2	1	2	0	1	1	2	2	1	2	2	0	0	2	0
M1455	2	21.6	0	0	2	2	2	2	0	1	0	2	1	1	1	2	0	1	1	0	2	1	0	1	1	1	1	1	1	2	0	2	2	2	2	1	2	0	1	1	2	2	1	2	2	0	0	2	0
M1456	2	21.7	0	0	2	2	2	2	0	1	0	2	1	1	1	2	0	1	1	0	2	1	0	1	1	1	1	1	1	2	0	2	2	2	2	1	2	0	1	1	2	2	1	2	2	0	0	2	0
M1457	2	21.9	0	0	2	2	2	2	0	1	0	2	1	1	1	2	0	1	1	0	2	1	0	1	1	1	1	1	1	2	0	2	2	2	2	1	2	0	1	1	2	2	1	2	2	0	0	2	0
M1458	2	21.9	0	0	2	2	2	2	0	1	0	2	1	1	1	2	0	1	1	0	2	1	0	1	1	1	1	1	1	2	0	2	2	2	2	1	2	0	1	1	2	2	1	2	2	0	0	2	0
M1459	2	22	0	0	2	2	2	2	0	1	0	2	1	1	1	2	0	1	1	0	2	1	0	1	1	1	1	1	1	2	0	2	2	2	2	1	2	0	1	1	2	2	1	2	2	0	0	2	0
M1460	2	22	0	0	2	2	2	2	0	1	0	2	1	1	1	2	0	1	1	0	2	1	0	1	1	1	1	1	1	2	0	2	2	2	2	1	2	0	1	1	2	2	1	2	2	0	0	2	0
M1461	2	22	0	0	2	2	2	2	0	1	0	2	1	1	1	2	0	1	1	0	2	1	0	1	1	1	1	1	1	2	0	2	2	2	2	1	2	0	1	1	2	2	1	2	2	0	0	2	0
M1462	2	22.3	0	0	2	2	2	2	1	1	0	2	1	1	1	2	0	1	1	0	2	1	0	1	1	1	1	1	1	2	1	2	2	2	2	1	2	0	1	1	2	2	1	2	2	0	0	2	0
M1463	2	22.3	0	0	2	2	2	2	1	1	0	2	1	1	1	2	0	1	1	0	2	1	0	1	1	1	1	1	1	2	1	2	2	2	2	1	2	0	1	1	2	2	1	2	2	0	0	2	0
M1464	2	22.4	0	0	2	2	2	2	1	1	0	2	1	1	1	2	0	1	1	0	2	1	0	1	1	1	1	1	1	2	1	2	2	2	2	1	2	0	1	1	2	2	1	2	2	0	0	2	0
M1465	2	22.8	0	0	2	2	2	2	1	1	0	2	1	1	1	2	0	1	1	0	2	1	0	1	1	1	1	1	1	2	1	2	2	2	2	1	2	0	1	1	2	2	1	2	2	0	0	2	0
M1466	2	22.9	0	0	2	2	2	2	1	1	0	2	1	1	1	2	0	1	1	0	2	1	0	1	1	1	1	1	1	2	1	2	2	2	2	1	2	0	1	1	2	2	1	2	2	0	0	2	0
M1467	2	23.1	0	0	2	2	2	2	1	1	0	2	1	1	1	2	0	1	1	0	2	1	0	1	1	1	1	1	1	2	1	2	2	2	2	1	2	0	1	1	2	2	1	2	2	0	0	2	0
M1468	2	23.2	0	0	2	2	2	2	1	1	0	2	1	1	1	2	0	1	1	0	2	1	0	1	1	1	1	1	1	2	1	2	2	2	2	1	2	0	1	1	2	2	1	2	2	0	0	2	0
M1469	2	23.2	0	0	2	2	2	2	1	1	0	2	1	1	1	2	0	1	1	0	2	1	0	1	1	1	1	1	1	2	1	2	2	2	2	1	2	0	1	1	2	2	1	2	2	0	0	2	0
M1470	2	23.4	0	0	2	2	2	2	1	1	0	2	1	1	1	2	0	1	1	0	2	1	0	1	1	1	1	1	1	2	1	2	2	2	2	1	2	0	1	1	2	2	1	2	2	0	0	2	0
M1471	2	23.6	0	0	2	2	2	2	1	1	0	2	1	1	1	2	0	1	1	0	2	1	0	1	1	1	1	1	1	2	1	2	2	2	2	1	2	0	1	1	2	2	1	2	2	0	0	2	0
M1472	2	23.9	0	0	2	2	2	2	1	1	0	2	1	1	1	2	0	1	1	0	2	1	0	1	1	1	1	1	1	2	1	2	2	2	2	1	2	0	1	1	2	2	1	2	2	0	0	2	0
M1473	2	24	0	0	2	2	2	2	1	1	0	2	1	1	1	2	0	1	1	0	2	1	0	1	1	1	1	1	1	2	1	2	2	2	2	1	2	0	1	1	2	2	1	2	2	0	0	2	0
M1474	2	24	0	0	2	2	2	2	1	1	0	2	1	1	1	2	0	1	1	0	2	1	0	1	1	1	1	1	1	2	1	2	2	2	2	1	2	0	1	1	2	2	1	2	2	0	0	2	0
M1475	2	24.1	0	0	2	2	2	2	1	1	0	2	1	1	1	2	0	1	1	0	2	1	0	1	1	1	1	1	1	2	1	2	2	2	2	1	2	0	1	1	2	2	1	2	2	0	0	2	0
M1476	2	24.3	0	0	2	2	2	2	1	1	0	2	1	1	1	2	0	1	1	0	2	1	0	1	1	1	1	1	1	2	0	2	2	2	2	1	2	0	1	1	1	2	1	2	2	0	0	2	0
M1477	2	24.4	0	0	2	2	2	2	1	1	0	2	1	1	1	2	0	1	1	0	2	1	0	1	1	1	1	1	1	2	0	2	2	2	2	1	2	0	1	1	1	2	1	2	2	0	0	2	0
M1478	2	24.4	0	0	2	2	2	2	1	1	0	2	1	1	1	2	0	1	1	0	2	1	0	1	1	1	1	1	1	2	0	2	2	2	2	1	2	0	1	1	1	2	1	2	2	0	0	2	0
M1479	2	24.5	0	0	2	2	2	2	1	1	0	2	1	1	1	2	0	1	1	0	2	1	0	1	1	1	1	1	1	2	0	2	2	2	2	1	2	0	1	1	1	2	1	2	2	0	0	2	0
M1480	2	24.7	0	0	2	2	2	2	1	1	0	2	1	1	1	2	0	1	1	0	2	1	0	1	1	1	1	1	1	2	0	2	2	2	2	1	2	0	1	1	1	2	1	2	2	0	0	2	0
M1481	2	24.7	0	0	2	2	2	2	1	1	0	2	1	1	1	2	0	1	1	0	2	1	0	1	1	1	1	1	1	2	0	2	2	2	2	1	2	0	1	1	1	2	1	2	2	0	0	2	0
M1482	2	24.7	0	0	2	2	2	2	1	1	0	2	1	1	1	2	0	1	1	0	2	1	0	1	1	1	1	1	1	2	0	2	2	2	2	1	2	0	1	1	1	2	1	2	2	0	0	2	0
M1483	2	25	0	0	2	2	2	2	1	1	0	2	1	1	1	2	0	1	1	0	2	1	0	1	1	1	1	1	1	2	0	2	2	2	2	1	2	0	1	1	1	2	1	2	2	0	0	2	0
M1484	2	25.1	0	0	2	2	2	2	1	1	0	2	1	1	1	2	0	1	1	0	2	1	0	1	1	1	1	1	1	2	0	2	2	2	2	1	2	0	1	1	1	2	1	2	2	0	0	2	0
M1485	2	25.1	0	0	2	2	2	2	1	1	0	2	1	1	1	2	0	1	1	0	2	1	0	1	1	1	1	1	1	2	0	2	2	2	2	1	2	0	1	1	1	2	1	2	2	0	0	2	0
M1486	2	25.1	0	0	2	2	2	2	1	1	0	2	1	1	1	2	0	1	1	0	2	1	0	1	1	1	1	1	1	2	0	2	2	2	2	1	2	0	1	1	1	2	1	2	2	0	0	2	0
M1487	2	25.2	0	0	2	2	2	2	1	1	0	2	1	1	1	2	0	1	1	0	2	1	0	1	1	1	1	1	1	2	0	2	2	2	2	1	2	0	1	1	1	2	1	2	2	0	0	2	0
M1488	2	25.3	0	0	2	2	2	2	1	1	0	2	1	1	1	2	0	1	1	0	2	1	0	1	1	1	1	1	1	2	0	2	2	2	2	1	2	0	1	1	1	2	1	2	2	0	0	2	0
M1489	2	25.4	0	0	2	2	2	2	1	1	0	2	1	1	1	2	0	1	1	0	2	1	0	1	1	1	1	1	1	2	0	2	2	2	2	1	2	0	1	1	1	2	1	2	2	0	0	2	0
M1490	2	25.6	0	0	2	2	2	2	1	1	0	2	1	1	1	2	0	1	1	0	2	1	0	1	1	1	1	1	1	2	0	2	2	2	2	1	2	0	1	1	1	2	1	2	2	0	0	2	0
M1491	2	26.1	0	0	2	2	2	2	1	1	0	2	1	1	1	2	0	1	1	0	2	1	0	1	1	2	1	1	1	2	0	2	2	2	2	1	2	0	1	1	1	2	1	2	2	0	0	2	0
M1492	2	26.2	0	0	2	2	2	2	1	1	0	2	1	1	1	2	0	1	1	0	2	1	0	1	1	2	1	1	1	2	0	2	2	2	2	1	2	0	1	1	1	2	1	2	2	0	0	2	0
M1493	2	26.2	0	0	2	2	2	2	1	1	0	2	1	1	1	2	0	1	1	0	2	1	0	1	1	2	1	1	1	2	0	2	2	2	2	1	2	0	1	1	1	2	1	2	2	0	0	2	0
M1494	2	26.3	0	0	2	2	2	2	1	1	0	2	1	1	1	2	0	1	1	0	2	1	0	1	1	2	1	1	1	2	0	2	2	2	2	1	2	0	1	1	1	2	1	2	2	0	0	2	0
M1495	2	26.6	0	0	2	2	2	2	1	1	0	2	1	1	1	2	0	1	1	0	2	1	0	1	1	2	1	1	1	2	0	2	2	2	2	1	2	0	1	1	1	2	1	2	2	0	0	2	0
M1496	2	26.7	0	0	2	2	2	2	1	1	0	2	1	1	1	2	0	1	1	0	2	1	0	1	1	2	1	1	1	2	0	2	2	2	2	1	2	0	1	1	1	2	1	2	2	0	0	2	0
M1497	2	26.7	0	0	2	2	2	2	1	1	0	2	1	1	1	2	0	1	1	0	2	1	0	1	1	2	1	1	1	2	0	2	2	2	2	1	2	0	1	1	1	2	1	2	2	0	0	2	0
M1498	2	26.8	0	0	2	2	2	2	1	1	0	2	1	1	1	2	0	1	1	0	2	1	0	1	1	2	1	1	1	2	0	2	2	2	2	1	2	0	1	1	1	2	1	2	2	0	0	2	0
M1499	2	26.8	0	0	2	2	2	2	1	1	0	2	1	1	1	2	0	1	1	0	2	1	0	1	1	2	1	1	1	2	0	2	2	2	2	1	2	0	1	1	1	2	1	2	2	0	0	2	0
M1500	2	26.9	0	0	2	2	2	2	1	1	0	2	1	1	1	2	0	1	1	0	2	1	0	1	1	2	1	1	1	2	0	2	2	2	2	1	2	0	1	1	1	2	1	2	2	0	0	2	0
M1501	2	26.9	0	0	2	2	2	2	1	1	0	2	1	1	1	2	0	1	1	0	2	1	0	1	1	2	1	1	1	2	0	2	2	2	2	1	2	0	1	1	1	2	1	2	2	0	0	2	0
M1502	2	26.9	0	0	2	2	2	2	1	1	0	2	1	1	1	2	0	1	1	0	2	1	0	1	1	2	1	1	1	2	0	2	2	2	2	1	2	0	1	1	1	2	1	2	2	0	0	2	0
M1503	2	27	0	0	2	2	2	2	1	1	0	2	1	1	1	2	0	1	1	0	2	1	0	1	1	2	1	1	1	2	0	2	2	2	2	1	2	0	1	1	1	2	1	2	2	0	0	2	0
M1504	2	27.3	0	0	2	2	2	2	1	1	0	2	1	1	1	2	0	1	1	0	2	1	0	1	1	2	1	1	1	2	0	2	2	2	2	1	2	0	1	1	1	2	1	2	2	0	0	2	0
M1505	2	27.5	0	0	2	2	2	2	1	1	0	2	1	1	1	2	0	1	1	0	2	1	0	1	1	2	1	1	1	2	0	2	2	2	2	1	2	0	1	1	1	2	1	2	2	0	0	2	0
M1506	2	27.5	0	0	2	2	2	2	1	1	0	2	1	1	1	2	0	1	1	0	2	1	0	1	1	2	1	1	1	2	0	2	2	2	2	1	2	0	1	1	1	2	1	2	2	0	0	2	0
M1507	2	27.5	0	0	2	2	2	2	1	1	0	2	1	1	1	2	0	1	1	0	2	1	0	1	1	2	1	1	1	2	0	2	2	2	2	1	2	0	1	1	1	2	1	2	2	0	0	2	0
M1508	2	27.7	0	0	2	2	2	2	1	1	0	2	1	1	1	2	0	1	1	0	2	1	0	1	1	2	1	1	1	2	0	2	2	2	2	1	2	0	1	1	1	2	1	2	2	0	0	2	0
M1509	2	27.8	0	0	2	2	2	2	1	1	0	2	1	1	1	2	0	0	1	0	2	1	0	1	1	2	1	1	1	2	0	2	2	2	2	1	2	0	1	1	1	2	1	2	2	0	0	2	0
M1510	2	27.8	0	0	2	2	2	2	1	1	0	2	1	1	1	2	0	0	1	0	2	1	0	1	1	2	1	1	1	2	0	2	2	2	2	1	2	0	1	1	1	2	1	2	2	0	0	2	0
M1511	2	27.8	0	0	2	2	2	2	1	1	0	2	1	1	1	2	0	0	1	0	2	1	0	1	1	2	1	1	1	2	0	2	2	2	2	1	2	0	1	1	1	2	1	2	2	0	0	2	0
M1512	2	27.9	0	0	2	2	2	2	1	1	0	2	1	1	1	2	0	0	1	0	2	1	0	1	1	2	1	1	1	2	0	2	2	2	2	1	2	0	1	1	1	2	1	2	2	0	0	2	0
M1513	2	28	0	0	2	2	2	2	1	1	0	2	1	1	1	2	0	0	1	0	2	1	0	1	1	2	1	1	1	2	0	2	2	2	2	1	2	0	1	1	1	2	1	2	2	0	0	2	0
M1514	2	28.2	0	0	2	2	2	2	1	1	0	2	1	1	1	2	0	0	1	0	2	1	0	1	1	2	1	1	1	2	0	2	2	2	2	1	2	0	1	1	1	2	1	2	2	0	0	2	0
M1515	2	28.2	0	0	2	2	2	2	1	1	0	2	1	1	1	2	0	0	1	0	2	1	0	1	1	2	1	1	1	2	0	2	2	2	2	1	2	0	1	1	1	2	1	2	2	0	0	2	0
M1516	2	28.2	0	0	2	2	2	2	1	1	0	2	1	1	1	2	0	0	1	0	2	1	0	1	1	2	1	1	1	2	0	2	2	2	2	1	2	0	1	1	1	2	1	2	2	0	0	2	0
M1517	2	28.2	0	0	2	2	2	2	1	1	0	2	1	1	1	2	0	0	1	0	2	1	0	1	1	2	1	1	1	2	0	2	2	2	2	1	2	0	1	1	1	2	1	2	2	0	0	2	0
M1518	2	28.3	0	0	2	2	2	2	1	1	0	2	1	1	1	2	0	0	1	0	2	1	0	1	1	2	1	1	1	2	0	2	2	2	2	1	2	0	1	1	1	2	1	2	2	0	0	2	0
M1519	2	28.6	0	0	2	2	2	2	1	1	0	2	1	1	2	2	0	0	1	0	2	1	0	1	1	2	1	1	1	2	0	2	2	2	2	1	2	0	1	1	1	2	1	2	2	0	0	2	0
M1520	2	28.8	0	0	2	2	2	2	1	1	0	2	1	1	2	2	0	0	1	0	2	1	0	1	1	2	1	1	1	2	0	2	2	2	2	1	2	0	1	1	1	2	1	2	2	0	0	2	0
M1521	2	28.9	0	0	2	2	2	2	1	1	0	2	1	1	2	2	0	0	1	0	2	1	0	1	1	2	1	1	1	2	0	2	2	2	2	1	2	0	1	1	1	2	1	2	2	0	0	2	0
M1522	2	29	0	0	2	2	2	2	1	1	0	2	1	1	2	2	0	0	1	0	2	1	0	1	1	2	1	1	1	2	0	2	2	2	2	1	2	0	1	1	1	2	1	2	2	0	0	2	0
M1523	2	29.1	0	0	2	2	2	2	1	1	0	2	1	1	2	2	0	0	1	0	2	1	0	1	1	2	1	1	1	2	0	2	2	2	2	1	2	0	1	1	1	2	1	2	2	0	0	2	0
M1524	2	29.2	0	0	2	2	2	2	1	1	0	2	1	1	2	2	0	0	1	0	2	1	0	1	1	2	1	1	1	2	0	2	2	2	2	1	2	0	1	1	1	2	1	2	2	0	0	2	0
M1525	2	29.2	0	0	2	2	2	2	1	1	0	2	1	1	2	2	0	0	1	0	2	1	0	1	1	2	1	1	1	2	0	2	2	2	2	1	2	0	1	1	1	2	1	2	2	0	0	2	0
M1526	2	29.2	0	0	2	2	2	2	1	1	0	2	1	1	2	2	0	0	1	0	2	1	0	1	1	2	1	1	1	2	0	2	2	2	2	1	2	0	1	1	1	2	1	2	2	0	0	2	0
M1527	2	29.5	0	0	2	2	2	2	1	1	0	2	1	1	2	2	0	0	1	0	2	1	0	1	1	2	1	1	1	2	0	2	2	2	2	1	2	0	1	1	1	2	1	2	2	0	0	2	0
M1528	2	29.5	0	0	2	2	2	2	1	1	0	2	1	1	2	2	0	0	1	0	2	1	0	1	1	2	1	1	1	2	0	2	2	2	2	1	2	0	1	1	1	2	1	2	2	0	0	2	0
M1529	2	29.5	0	0	2	2	2	2	1	1	0	2	1	1	2	2	0	0	1	0	2	1	0	1	1	2	1	1	1	2	0	2	2	2	2	1	2	0	1	1	1	2	1	2	2	0	0	2	0
M1530	2	29.5	0	0	2	2	2	2	1	1	0	2	1	1	2	2	0	0	1	0	2	1	0	1	1	2	1	1	1	2	0	2	2	2	2	1	2	0	1	1	1	2	1	2	2	0	0	2	0
M1531	2	29.6	0	0	2	2	2	2	1	1	0	2	1	1	2	2	0	0	1	0	2	1	0	1	1	2	1	1	1	2	0	2	2	2	2	1	2	0	1	1	1	2	1	2	2	0	0	2	0
M1532	2	29.7	0	0	2	2	2	2	1	1	0	2	1	1	2	2	0	0	1	0	2	1	0	1	1	2	1	1	1	2	0	2	2	2	2	1	2	0	1	1	1	2	1	2	2	0	0	2	0
M1533	2	29.7	0	0	2	2	2	2	1	1	0	2	1	1	2	2	0	0	1	0	2	1	0	1	1	2	1	1	1	2	0	2	2	2	2	1	2	0	1	1	1	2	1	2	2	0	0	2	0
M1534	2	29.7	0	0	2	2	2	2	1	1	0	2	1	1	2	2	0	0	1	0	2	1	0	1	1	2	1	1	1	2	0	2	2	2	2	1	2	0	1	1	1	2	1	2	2	0	0	2	0
M1535	2	29.7	0	0	2	2	2	2	1	1	0	2	1	1	2	2	0	0	1	0	2	1	0	1	1	2	1	1	1	2	0	2	2	2	2	1	2	0	1	1	1	2	1	2	2	0	0	2	0
M1536	2	29.8	0	0	2	2	2	2	1	1	0	2	1	1	2	2	0	0	1	0	2	1	0	1	1	2	1	1	1	2	0	2	2	2	2	1	2	0	1	1	1	2	1	2	2	0	0	2	0
M1537	2	29.8	0	0	2	2	2	2	1	1	0	2	1	1	2	2	0	0	1	0	2	1	0	1	1	2	1	1	1	2	0	2	2	2	2	1	2	0	1	1	1	2	1	2	2	0	0	2	0
M1538	2	29.8	0	0	2	2	2	2	1	1	0	2	1	1	2	2	0	0	1	0	2	1	0	1	1	2	1	1	1	2	0	2	2	2	2	1	2	0	1	1	1	2	1	2	2	0	0	2	0
M1539	2	29.8	0	0	2	2	2	2	1	1	0	2	1	1	2	2	0	0	1	0	2	1	0	1	1	2	1	1	1	2	0	2	2	2	2	1	2	0	1	1	1	2	1	2	2	0	0	2	0
M1540	2	29.8	0	0	2	2	2	2	1	1	0	2	1	1	2	2	0	0	1	0	2	1	0	1	1	2	1	1	1	2	0	2	2	2	2	1	2	0	1	1	1	2	1	2	2	0	0	2	0
M1541	2	30	0	0	2	2	2	2	1	1	0	2	1	1	2	2	0	0	1	0	2	1	0	1	1	2	1	1	1	2	0	2	2	2	2	1	2	0	1	1	1	2	1	2	2	0	1	2	0
M1542	2	30.2	0	0	2	2	2	2	1	1	0	2	1	1	2	2	0	0	1	0	2	1	0	1	1	2	1	1	1	2	0	2	2	2	2	1	2	0	1	1	1	2	1	2	2	0	1	2	0
M1543	2	30.3	0	0	2	2	2	2	1	1	0	2	1	1	2	2	0	0	1	0	2	1	0	1	1	2	1	1	1	2	0	2	2	2	2	1	2	0	1	1	1	2	1	2	2	0	1	2	0
M1544	2	30.4	0	0	2	2	2	2	1	1	0	2	1	1	2	2	0	0	1	0	2	1	0	1	1	2	1	1	1	2	0	2	2	2	2	1	2	0	1	1	1	2	1	2	2	0	1	2	0
M1545	2	30.6	0	0	2	2	2	2	1	1	0	2	1	1	2	2	0	0	1	0	2	1	0	1	1	2	1	1	1	2	0	2	2	2	2	1	2	0	1	1	1	2	1	2	2	0	1	2	0
M1546	2	30.6	0	0	2	2	2	2	1	1	0	2	1	1	2	2	0	0	1	0	2	1	0	1	1	2	1	1	1	2	0	2	2	2	2	1	2	0	1	1	1	2	1	2	2	0	1	2	0
M1547	2	30.7	0	0	2	2	2	2	1	1	0	2	1	1	2	2	0	0	1	0	2	1	0	1	1	2	1	1	1	2	0	2	2	2	2	1	2	0	1	1	1	2	1	2	2	0	1	2	0
M1548	2	30.7	0	0	2	2	2	2	1	1	0	2	1	1	2	2	0	0	1	0	2	1	0	1	1	2	1	1	1	2	0	2	2	2	2	1	2	0	1	1	1	2	1	2	2	0	1	2	0
M1549	2	30.9	0	0	2	2	2	2	1	1	0	2	1	1	2	2	0	0	1	0	2	1	0	1	1	2	1	1	1	2	0	2	2	2	2	1	2	0	1	1	1	2	1	2	2	0	1	2	0
M1550	2	31.1	0	0	2	2	2	2	1	1	0	2	1	1	2	2	0	0	1	0	2	1	0	1	1	2	1	1	1	2	0	2	2	2	2	1	2	0	1	1	1	2	1	2	2	0	1	2	0
M1551	2	31.2	0	0	2	2	2	2	1	1	0	2	1	1	2	2	0	0	1	0	2	1	0	1	1	2	1	1	1	2	0	2	2	2	2	1	2	0	1	1	1	2	1	2	2	0	1	2	0
M1552	2	31.3	0	0	2	2	2	2	1	1	0	2	1	1	2	2	0	0	1	0	2	1	0	1	1	2	1	1	1	2	0	2	2	2	2	1	2	0	1	1	1	2	1	2	2	0	1	2	0
M1553	2	31.6	0	0	2	2	2	2	1	1	0	2	1	1	2	2	0	0	1	0	2	1	0	1	1	2	1	1	1	2	0	2	2	2	2	1	2	0	1	1	1	2	1	2	2	0	1	2	0
M1554	2	31.8	0	0	2	2	2	2	1	1	0	2	1	1	2	2	0	0	1	0	2	1	0	1	1	2	1	1	1	2	0	2	2	2	2	1	2	0	1	1	1	2	1	2	2	0	1	2	0
M1555	2	32	0	0	2	2	2	2	1	1	0	2	1	1	2	2	0	0	1	0	2	1	0	1	1	2	1	1	1	2	0	2	2	2	2	1	2	0	1	1	1	2	1	2	2	0	1	2	0
M1556	2	32	0	0	2	2	2	2	1	1	0	2	1	1	2	2	0	0	1	0	2	1	0	1	1	2	1	1	1	2	0	2	2	2	2	1	2	0	1	1	1	2	1	2	2	0	1	2	0
M1557	2	32.1	0	0	2	2	2	2	1	1	0	2	1	1	2	1	0	0	1	0	2	1	0	1	1	2	1	1	1	2	0	2	2	2	2	1	2	0	1	1	1	2	1	2	2	0	1	2	0
M1558	2	32.3	0	0	2	2	2	2	1	1	0	2	1	1	2	1	0	0	1	0	2	1	0	1	1	2	1	1	1	2	0	1	2	2	2	1	2	0	1	1	1	2	1	2	2	0	1	2	0
M1559	2	32.4	0	0	2	2	2	2	1	1	0	2	1	1	2	1	0	0	1	0	2	1	0	1	1	2	1	1	1	2	0	1	2	2	2	1	2	0	1	1	1	2	1	2	2	0	1	2	0
M1560	2	32.4	0	0	2	2	2	2	1	1	0	2	1	1	2	1	0	0	1	0	2	1	0	1	1	2	1	1	1	2	0	1	2	2	2	1	2	0	1	1	1	2	1	2	2	0	1	2	0
M1561	2	32.5	0	0	2	2	2	2	1	1	0	2	1	1	2	1	0	0	1	0	2	1	0	1	1	2	1	1	1	2	0	1	2	2	2	1	2	0	1	1	1	2	1	2	2	0	1	2	0
M1562	2	32.6	0	0	2	2	2	2	1	1	0	2	1	1	2	1	0	0	1	0	2	1	0	1	1	2	1	1	1	2	0	1	2	2	2	1	2	0	1	1	1	2	1	2	2	0	1	2	0
M1563	2	32.6	0	0	2	2	2	2	1	1	0	2	1	1	2	1	0	0	1	0	2	1	0	1	1	2	1	1	1	2	0	1	2	2	2	1	2	0	1	1	1	2	1	2	2	0	1	2	0
M1564	2	32.6	0	0	2	2	2	2	1	1	0	2	1	1	2	1	0	0	1	0	2	1	0	1	1	2	1	1	1	2	0	1	2	2	2	1	2	0	1	1	1	2	1	2	2	0	1	2	0
M1565	2	32.7	0	0	2	2	2	2	1	1	0	2	1	1	2	1	0	0	1	0	2	1	0	1	1	2	1	1	1	2	0	1	2	2	2	1	2	0	1	1	1	2	1	2	2	0	1	2	0
M1566	2	33	0	0	2	2	2	2	1	1	0	2	1	1	2	1	0	0	1	0	2	1	0	1	1	2	1	1	1	2	0	1	2	2	2	1	2	0	1	1	1	2	1	2	2	0	1	2	0
M1567	2	33.1	0	0	2	2	2	2	1	1	0	2	1	1	2	1	0	0	1	0	2	1	0	1	1	2	1	1	1	2	0	1	2	2	2	1	2	0	1	1	1	2	1	2	2	0	1	2	0
M1568	2	33.1	0	0	2	2	2	2	1	1	0	2	1	1	2	1	0	0	1	0	2	1	0	1	1	2	1	1	1	2	0	1	2	2	2	1	2	0	1	1	1	2	1	2	2	0	1	2	0
M1569	2	33.1	0	0	2	2	2	2	1	1	0	2	1	1	2	1	0	0	1	0	2	1	0	1	1	2	1	1	1	2	0	1	2	2	2	1	2	0	1	1	1	2	1	2	2	0	1	2	0
M1570	2	33.2	0	0	2	2	2	2	1	1	0	2	1	1	2	1	0	0	1	0	2	1	0	1	1	2	1	1	1	2	0	1	2	2	2	1	2	0	1	1	1	2	1	2	2	0	1	2	0
M1571	2	33.3	0	0	2	2	2	2	1	1	0	2	1	1	2	1	0	0	1	0	2	1	0	1	1	2	1	1	1	2	0	1	2	2	2	1	2	0	1	1	1	2	1	2	2	0	1	2	0
M1572	2	33.3	0	0	2	2	2	2	1	1	0	2	1	1	2	1	0	0	1	0	2	1	0	1	1	2	1	1	1	2	0	1	2	2	2	1	2	0	1	1	1	2	1	2	2	0	1	2	0
M1573	2	33.4	0	0	2	2	2	2	1	1	0	2	1	1	2	1	0	0	1	0	2	1	0	1	1	2	1	1	1	2	0	1	2	2	2	1	2	0	1	1	1	2	1	2	2	0	1	2	0
M1574	2	33.7	0	0	2	2	2	2	1	1	0	2	1	1	2	1	0	0	1	0	2	1	0	1	1	2	1	1	1	2	0	1	2	2	2	1	2	0	1	1	1	2	1	2	2	0	1	2	0
M1575	2	33.7	0	0	2	2	2	2	1	1	0	2	1	1	2	1	0	0	1	0	2	1	0	1	1	2	1	1	1	2	0	1	2	2	2	1	2	0	1	1	1	2	1	2	2	0	1	2	0
M1576	2	33.7	0	0	2	2	2	2	1	1	0	2	1	1	2	1	0	0	1	0	2	1	0	1	1	2	1	1	1	2	0	1	2	2	2	1	2	0	1	1	1	2	1	2	2	0	1	2	0
M1577	2	33.7	0	0	2	2	2	2	1	1	0	2	1	1	2	1	0	0	1	0	2	1	0	1	1	2	1	1	1	2	0	1	2	2	2	1	2	0	1	1	1	2	1	2	2	0	1	2	0
M1578	2	33.9	0	0	2	2	2	2	1	1	0	2	1	1	2	1	0	0	1	0	2	1	0	1	1	2	1	1	1	2	0	1	2	2	2	1	2	0	1	1	1	2	2	2	2	0	1	2	0
M1579	2	34.2	0	0	2	2	2	2	1	1	0	2	1	1	2	1	0	0	1	0	2	1	0	1	1	2	1	1	1	2	0	1	2	2	2	1	2	0	1	1	1	2	2	2	2	0	1	2	0
M1580	2	34.2	0	0	2	2	2	2	1	1	0	2	1	1	2	1	0	0	1	0	2	1	0	1	1	2	1	1	1	2	0	1	2	2	2	1	2	0	1	1	1	2	2	2	2	0	1	2	0
M1581	2	34.3	0	0	2	2	2	2	1	1	0	2	1	1	2	1	0	0	1	0	2	1	0	1	1	2	1	1	1	2	0	1	2	2	2	1	2	0	1	1	1	2	2	2	2	0	1	2	0
M1582	2	34.3	0	0	2	2	2	2	1	1	0	2	1	1	2	1	0	0	1	0	2	1	0	1	1	2	1	1	1	2	0	1	2	2	2	1	2	0	1	1	1	2	2	2	2	0	1	2	0
M1583	2	34.4	0	0	2	2	2	2	1	1	0	2	1	1	2	1	0	0	1	0	2	1	0	1	1	2	1	1	1	2	0	1	2	2	2	1	2	0	1	1	1	2	2	2	2	0	1	2	0
M1584	2	34.5	0	0	2	2	2	2	1	1	0	2	1	1	2	1	0	0	1	0	2	1	0	1	1	2	1	1	1	2	0	1	2	2	2	1	2	0	1	1	1	2	2	2	2	0	1	2	0
M1585	2	34.6	0	0	2	2	2	2	1	1	0	2	1	1	2	1	0	0	1	0	2	1	0	1	1	2	1	1	1	2	0	1	2	2	2	1	2	0	1	1	1	2	2	2	2	0	1	2	0
M1586	2	34.7	0	0	2	2	2	2	1	1	0	2	1	1	2	1	0	0	1	0	2	1	0	1	1	2	1	1	1	2	0	1	2	2	2	1	2	0	1	1	1	2	2	2	2	0	1	2	0
M1587	2	34.9	0	0	2	2	2	2	1	1	0	2	1	1	2	1	0	0	1	0	2	1	0	1	1	2	1	1	1	2	0	1	2	2	2	1	2	0	1	1	1	2	2	2	2	0	1	2	0
M1588	2	35	0	0	2	2	2	2	1	1	0	2	1	1	2	1	0	0	1	0	2	1	0	1	1	2	1	1	1	2	0	1	2	2	2	1	2	0	1	1	1	2	2	2	2	0	1	2	0
M1589	2	35	0	0	2	2	2	2	1	1	0	2	1	1	2	1	0	0	1	0	2	1	0	1	1	2	1	1	1	2	0	1	2	2	2	1	2	0	1	1	1	2	2	2	2	0	1	2	0
M1590	2	35	0	0	2	2	2	2	1	1	0	2	1	1	2	1	0	0	1	0	2	1	0	1	1	2	1	1	1	2	0	1	2	2	2	1	2	0	1	1	1	2	2	2	2	0	1	2	0
M1591	2	35	0	0	2	2	2	2	1	1	0	2	1	1	2	1	0	0	1	0	2	1	0	1	1	2	1	1	1	2	0	1	2	2	2	1	2	0	1	1	1	2	2	2	2	0	1	2	0
M1592	2	35.3	0	0	2	2	2	2	1	1	0	2	1	1	2	1	0	0	1	0	2	1	0	1	1	2	1	1	1	2	0	1	2	2	2	1	2	0	1	1	1	2	2	2	2	0	1	2	0
M1593	2	35.4	0	0	2	2	2	2	1	1	0	2	1	1	2	1	0	0	1	0	2	1	0	1	1	2	1	1	1	2	0	1	2	2	2	1	2	0	1	1	1	2	2	2	2	0	1	2	0
M1594	2	35.5	0	0	2	2	2	2	1	1	0	2	1	1	2	1	0	0	1	0	2	1	0	1	1	2	1	1	1	2	0	1	2	2	2	1	2	0	1	1	1	2	2	2	2	0	1	2	0
M1595	2	35.6	0	0	2	2	2	2	1	1	0	2	1	1	2	1	0	0	1	0	2	1	0	1	1	2	1	1	1	2	0	1	2	2	2	1	2	0	1	1	1	2	2	2	2	0	1	2	0
M1596	2	35.7	0	0	2	2	2	2	1	1	0	2	1	1	2	1	0	0	1	0	2	1	0	1	1	2	1	1	1	2	0	1	2	2	2	1	2	0	1	1	1	2	2	2	2	0	1	2	0
M1597	2	36.1	0	0	2	2	2	2	1	1	0	2	1	1	2	1	0	0	1	0	2	1	0	1	1	2	1	1	1	2	0	1	2	2	2	1	2	0	1	1	1	2	2	2	2	0	1	2	0
M1598	2	36.2	0	0	2	2	2	2	1	1	0	2	1	1	2	1	0	0	1	0	2	1	0	1	1	2	1	1	1	2	0	1	2	2	2	1	2	0	1	1	1	2	2	2	2	0	1	2	0
M1599	2	36.3	0	0	2	2	2	2	1	1	0	2	1	1	2	1	0	0	1	0	2	1	0	1	1	2	1	1	1	2	0	1	2	2	2	1	2	0	1	1	1	2	2	2	2	0	1	2	0
M1600	2	36.4	0	0	2	2	2	2	1	1	0	2	1	1	2	1	0	0	1	0	2	1	0	1	1	2	1	1	1	2	0	1	2	2	2	1	2	0	1	1	1	2	2	2	2	0	1	2	0
M1601	2	36.5	0	0	2	2	2	2	1	1	0	2	1	1	2	1	0	0	1	0	2	1	0	1	1	2	1	1	1	2	0	1	2	2	2	1	2	0	1	1	1	2	2	2	2	0	1	2	0
M1602	2	36.5	0	0	2	2	2	2	1	1	0	2	1	1	2	1	0	0	1	0	2	1	0	1	1	2	1	1	1	2	0	1	2	2	2	1	2	0	1	1	1	2	2	2	2	0	1	2	0
M1603	2	36.6	0	0	2	2	2	2	1	1	0	2	1	1	2	1	0	0	1	0	2	1	0	1	1	2	1	1	1	2	0	1	2	2	2	1	2	0	1	1	1	2	2	2	2	0	1	2	0
M1604	2	36.6	0	0	2	2	2	2	1	1	0	2	1	1	2	1	0	0	1	0	2	1	0	1	1	2	1	1	1	2	0	1	2	2	2	1	2	0	1	1	1	2	2	2	2	0	1	2	0
M1605	2	36.6	0	0	2	2	2	2	1	1	0	2	1	1	2	1	0	0	1	0	2	1	0	1	1	2	1	1	1	2	0	1	2	2	2	1	2	0	1	1	1	2	2	2	2	0	1	2	0
M1606	2	36.8	0	0	2	2	2	2	1	1	0	2	1	1	2	1	0	0	1	0	2	1	0	1	1	2	1	1	1	2	0	1	2	2	2	1	2	0	1	1	1	2	2	2	2	0	1	2	0
M1607	2	36.8	0	0	2	2	2	2	1	1	0	2	1	1	2	1	0	0	1	0	2	1	0	1	1	2	1	1	1	2	0	1	2	2	2	1	2	0	1	1	1	2	2	2	2	0	1	2	0
M1608	2	36.9	0	0	2	2	2	2	1	1	0	2	1	1	2	1	0	0	1	0	2	1	0	1	1	2	1	1	1	2	0	1	2	2	2	1	2	0	1	1	1	2	2	2	2	0	1	2	0
M1609	2	37	0	0	2	2	2	2	1	1	0	2	1	1	2	1	0	0	1	0	2	1	0	1	1	2	1	1	1	2	0	1	2	2	2	1	2	0	1	1	1	2	2	2	2	0	1	2	0
M1610	2	37	0	0	2	2	2	2	1	1	0	2	1	1	2	1	0	0	1	0	2	1	0	1	1	2	1	1	1	2	0	1	2	2	2	1	2	0	1	1	1	2	2	2	2	0	1	2	0
M1611	2	37.1	0	0	2	2	2	2	1	1	0	2	1	1	2	1	0	0	1	0	2	1	0	1	1	2	1	1	1	2	0	1	2	2	2	1	2	0	1	1	1	2	2	2	2	0	1	2	0
M1612	2	37.2	0	0	2	2	2	2	1	1	0	2	1	1	2	1	0	0	1	0	2	1	0	1	1	2	1	1	1	2	0	1	2	2	2	1	2	0	1	1	1	2	2	2	2	0	1	2	0
M1613	2	37.3	0	0	2	2	2	2	1	1	0	2	1	1	2	1	0	0	1	0	2	1	0	1	1	2	1	1	1	2	0	1	2	2	2	1	2	0	1	1	1	2	2	2	2	0	1	2	0
M1614	2	37.5	0	0	2	2	2	2	1	1	0	2	1	1	2	1	0	0	1	0	2	1	0	1	1	2	1	1	1	2	0	1	2	2	1	1	2	0	1	1	1	2	2	2	2	0	1	2	0
M1615	2	37.7	0	0	2	2	2	2	1	1	0	2	1	1	2	1	0	0	1	0	2	1	0	1	1	2	1	1	1	2	0	1	2	2	1	1	2	0	1	1	1	2	2	2	2	0	1	2	0
M1616	2	37.7	0	0	2	2	2	2	1	1	0	2	1	1	2	1	0	0	1	0	2	1	0	1	1	2	1	1	1	2	0	1	2	2	1	1	2	0	1	1	1	2	2	2	2	0	1	2	0
M1617	2	37.8	0	0	2	2	2	2	1	1	0	2	1	1	2	1	0	0	1	0	2	1	0	1	1	2	1	1	1	2	0	1	2	2	1	1	2	0	1	1	1	2	2	2	2	0	1	2	0
M1618	2	37.8	0	0	2	2	2	2	1	1	0	2	1	1	2	1	0	0	1	0	2	1	0	1	1	2	1	1	1	2	0	1	2	2	1	1	2	0	1	1	1	2	2	2	2	0	1	2	0
M1619	2	37.9	0	0	2	2	2	2	1	1	0	2	1	1	2	1	0	0	1	0	2	1	0	1	1	2	1	1	1	2	0	1	2	2	1	1	2	0	1	1	1	2	2	2	2	0	1	2	0
M1620	2	38	0	0	2	2	2	2	1	1	0	2	1	1	2	1	0	0	1	0	2	1	0	1	1	2	1	1	1	2	0	1	2	2	1	1	2	0	1	1	1	2	2	2	2	0	1	2	0
M1621	2	38	0	0	2	2	2	2	1	1	0	2	1	1	2	1	0	0	1	0	2	1	0	1	1	2	1	1	1	2	0	1	2	2	1	1	2	0	1	1	1	2	2	2	2	0	1	2	0
M1622	2	38	0	0	2	2	2	2	1	1	0	2	1	1	2	1	0	0	1	0	2	1	0	1	1	2	1	1	1	2	0	1	2	2	1	1	2	0	1	1	1	2	2	2	2	0	1	2	0
M1623	2	38.1	0	0	2	2	2	2	1	1	0	2	1	1	2	1	0	0	1	0	2	1	0	1	1	2	1	1	1	2	0	1	2	2	1	1	2	0	1	1	1	2	2	2	2	0	1	2	0
M1624	2	38.1	0	0	2	2	2	2	1	1	0	2	1	1	2	1	0	0	1	0	2	1	0	1	1	2	1	1	1	2	0	1	2	2	1	1	2	0	1	1	1	2	2	2	2	0	1	2	0
M1625	2	38.1	0	0	2	2	2	2	1	1	0	2	1	1	2	1	0	0	1	0	2	1	0	1	1	2	1	1	1	2	0	1	2	2	1	1	2	0	1	1	1	2	2	2	2	0	1	2	0
M1626	2	38.2	0	0	2	2	2	2	1	1	0	2	1	1	2	1	0	0	1	0	2	1	0	1	1	2	1	1	1	2	0	1	2	2	1	1	2	0	1	1	1	2	2	2	2	0	1	2	0
M1627	2	38.3	0	0	2	2	2	2	1	1	0	2	1	1	2	1	0	0	1	0	2	1	0	1	1	2	1	1	1	2	0	1	2	2	1	1	2	0	1	1	1	2	2	2	2	0	1	2	0
M1628	2	38.8	0	0	2	2	2	2	1	1	0	2	1	1	2	1	0	0	1	0	2	1	0	1	1	2	1	1	1	2	0	1	2	2	1	1	2	0	1	1	1	2	2	2	2	0	1	2	0
M1629	2	38.9	0	0	2	2	2	2	1	1	0	2	1	1	2	1	0	0	1	0	2	1	0	1	1	2	1	1	1	2	0	1	2	2	1	1	2	0	1	1	1	2	2	2	2	0	1	2	0
M1630	2	39	0	0	2	2	2	2	1	1	0	2	1	1	2	1	0	0	1	0	2	1	0	1	1	2	1	1	1	2	0	1	2	2	1	1	2	0	1	1	1	2	2	2	2	0	1	2	0
M1631	2	39.2	0	0	2	2	2	2	1	1	0	2	1	1	2	1	0	0	1	0	2	1	0	1	1	2	1	1	1	2	0	1	2	2	1	1	2	0	1	1	1	2	2	2	2	0	1	2	0
M1632	2	39.2	0	0	2	2	2	2	1	1	0	2	1	1	2	1	0	0	1	0	2	1	0	1	1	2	1	1	1	2	0	1	2	2	1	1	2	0	1	1	1	2	2	2	2	0	1	2	0
M1633	2	39.3	0	0	2	2	2	2	1	1	0	2	1	1	2	1	0	0	1	0	2	1	0	1	1	2	1	1	1	2	0	1	2	2	1	1	2	0	1	1	1	2	2	2	2	0	1	2	0
M1634	2	39.5	0	0	2	2	2	2	1	1	0	2	1	1	1	1	0	0	1	0	2	1	0	1	1	2	1	1	1	2	0	1	2	2	1	1	2	0	1	1	1	2	2	2	2	0	1	2	0
M1635	2	39.5	0	0	2	2	2	2	1	1	0	2	1	1	1	1	0	0	1	0	2	1	0	1	1	2	1	1	1	2	0	1	2	2	1	1	2	0	1	1	1	2	2	2	2	0	1	2	0
M1636	2	39.6	0	0	2	2	2	2	1	1	0	2	1	1	1	1	0	0	1	0	2	1	0	1	1	2	1	1	1	2	0	1	2	2	1	1	2	0	1	1	1	2	2	2	2	0	1	2	0
M1637	2	39.6	0	0	2	2	2	2	1	1	0	2	1	1	1	1	0	0	1	0	2	1	0	1	1	2	1	1	1	2	0	1	2	2	1	1	2	0	1	1	1	2	2	2	2	0	1	2	0
M1638	2	39.7	0	0	2	2	2	2	1	1	0	2	1	1	1	1	0	0	1	0	2	1	0	1	1	2	1	1	1	2	0	1	2	2	1	1	2	0	1	1	1	2	2	2	2	0	1	2	0
M1639	2	39.7	0	0	2	2	2	2	1	1	0	2	1	1	1	1	0	0	1	0	2	1	0	1	1	2	1	1	1	2	0	1	2	2	1	1	2	0	1	1	1	2	2	2	2	0	1	2	0
M1640	2	39.9	0	0	2	2	2	2	1	1	0	2	1	1	1	1	0	0	1	0	2	1	0	1	1	2	1	1	1	2	0	1	2	2	1	1	2	0	1	1	1	2	2	2	2	0	1	2	0
M1641	2	40.1	0	0	2	2	2	2	1	1	0	2	1	1	1	1	0	0	1	0	2	1	0	1	1	2	1	1	1	2	0	1	2	2	1	1	2	0	1	1	1	2	2	2	2	0	1	2	0
M1642	2	40.2	0	0	2	2	2	2	1	1	0	2	1	1	1	1	0	0	1	0	2	1	0	1	1	2	1	1	1	2	0	1	2	2	1	1	2	0	1	1	1	2	2	2	2	0	1	2	0
M1643	2	40.4	0	0	2	2	2	2	1	1	0	2	1	1	1	1	0	0	1	0	2	1	0	1	1	2	1	1	1	2	0	1	2	2	1	1	2	0	1	1	1	2	2	2	2	0	1	2	0
M1644	2	40.4	0	0	2	2	2	2	1	1	0	2	1	1	1	1	0	0	1	0	2	1	0	1	1	2	1	1	1	2	0	1	2	2	1	1	2	0	1	1	1	2	2	2	2	0	1	2	0
M1645	2	40.4	0	0	2	2	2	2	1	1	0	2	1	1	1	1	0	0	1	0	2	1	0	1	1	2	1	1	1	2	0	1	2	2	1	1	2	0	1	1	1	2	2	2	2	0	1	2	0
M1646	2	40.5	0	0	2	2	2	2	1	1	0	2	1	1	1	1	0	0	1	0	2	1	0	1	1	2	1	1	1	2	0	1	2	2	1	1	2	0	1	1	1	2	2	2	2	0	1	2	0
M1647	2	40.8	0	0	2	2	2	2	1	1	0	2	1	1	1	1	0	0	1	0	2	1	0	1	1	2	1	1	1	2	0	1	2	2	1	1	2	0	1	1	1	2	2	2	2	0	1	1	0
M1648	2	40.8	0	0	2	2	2	2	1	1	0	2	1	1	1	1	0	0	1	0	2	1	0	1	1	2	1	1	1	2	0	1	2	2	1	1	2	0	1	1	1	2	2	2	2	0	1	1	0
M1649	2	40.9	0	0	2	2	2	2	1	1	0	2	1	1	1	1	0	0	1	0	2	1	0	1	1	2	1	1	1	2	0	1	2	2	1	1	2	0	1	1	1	2	2	2	2	0	1	1	0
M1650	2	41	0	0	2	2	2	2	1	1	0	2	1	1	1	1	0	0	1	0	2	1	0	1	1	2	1	1	1	2	0	2	2	2	1	1	2	0	1	1	1	2	2	2	2	0	1	1	0
M1651	2	41	0	0	2	2	2	2	1	1	0	2	1	1	1	1	0	0	1	0	2	1	0	1	1	2	1	1	1	2	0	2	2	2	1	1	2	0	1	1	1	2	2	2	2	0	1	1	0
M1652	2	41.1	0	0	2	2	2	2	1	1	0	2	1	1	1	1	0	0	1	0	2	1	0	1	1	2	1	1	1	2	0	2	2	2	1	1	2	0	1	1	1	2	2	2	2	0	1	1	0
M1653	2	41.1	0	0	2	2	2	2	1	1	0	2	1	1	1	1	0	0	1	0	2	1	0	1	1	2	1	1	1	2	0	2	2	2	1	1	2	0	1	1	1	2	2	2	2	0	1	1	0
M1654	2	41.2	0	0	2	2	2	2	1	1	0	2	1	1	1	1	0	0	1	0	2	1	0	1	1	2	1	1	1	2	0	2	2	2	1	1	2	0	1	1	1	2	2	2	2	0	1	1	0
M1655	2	41.3	0	0	2	2	2	2	1	1	0	2	1	1	1	1	0	0	1	0	2	1	0	1	1	2	1	1	1	2	0	2	2	2	1	1	2	0	1	1	1	2	2	2	2	0	1	1	0
M1656	2	41.4	0	0	2	2	2	2	1	1	0	2	1	1	1	1	0	0	1	0	2	1	0	1	1	2	1	1	1	2	0	2	2	2	1	1	2	0	1	1	1	2	2	2	2	0	1	1	0
M1657	2	41.4	0	0	2	2	2	2	1	1	0	2	1	1	1	1	0	0	1	0	2	1	0	1	1	2	1	1	1	2	0	2	2	2	1	1	2	0	1	1	1	2	2	2	2	0	1	1	0
M1658	2	41.6	0	0	2	2	2	2	1	1	0	2	1	1	1	1	0	0	1	0	2	1	0	1	1	2	1	1	1	2	0	2	2	2	1	1	2	0	1	1	1	2	2	2	2	0	1	1	0
M1659	2	41.7	0	0	2	2	2	2	1	1	0	2	1	1	1	1	0	0	1	0	2	1	0	1	1	2	1	1	1	2	0	2	2	2	1	1	2	0	1	1	1	2	2	2	2	0	1	1	0
M1660	2	41.7	0	0	2	2	2	2	1	1	0	2	1	1	1	1	0	0	1	0	2	1	0	1	1	2	1	1	1	2	0	2	2	2	1	1	2	0	1	1	1	2	2	2	2	0	1	1	0
M1661	2	41.8	0	0	2	2	2	2	1	1	0	2	1	1	1	1	0	0	1	0	2	1	0	1	1	2	1	1	1	2	0	2	2	2	1	1	2	0	1	1	1	2	2	2	2	0	1	1	0
M1662	2	41.9	0	0	2	2	2	2	1	1	0	2	1	1	1	1	0	0	1	0	2	1	0	1	1	2	1	1	1	2	0	2	2	2	1	1	2	0	1	1	1	2	2	2	2	0	1	1	0
M1663	2	42.1	0	0	2	2	2	2	1	1	0	2	1	1	1	1	0	0	1	0	2	1	0	1	1	2	1	1	1	2	0	2	2	2	1	1	2	0	1	1	1	2	2	2	2	0	1	1	0
M1664	2	42.3	0	0	2	2	2	2	1	1	0	2	1	1	1	1	0	0	1	0	2	1	0	1	1	2	1	1	1	2	0	2	2	2	1	1	2	0	1	1	1	2	2	2	2	0	1	1	0
M1665	2	42.5	0	0	2	2	2	2	1	1	0	2	1	1	1	1	0	0	1	0	2	1	0	1	1	2	2	1	1	2	1	2	2	2	1	1	2	0	1	1	1	2	2	2	2	0	1	1	0
M1666	2	42.6	0	0	2	2	2	2	1	1	0	2	1	1	1	1	0	0	1	0	2	1	0	1	1	2	2	1	1	2	1	2	2	2	1	1	2	0	1	1	1	2	2	2	2	0	1	1	0
M1667	2	42.7	0	0	2	2	2	2	1	1	0	2	1	1	1	1	0	0	1	0	2	1	0	1	1	2	2	1	1	2	1	2	2	2	1	1	2	0	1	1	1	2	2	2	2	0	1	1	0
M1668	2	42.7	0	0	2	2	2	2	1	1	0	2	1	1	1	1	0	0	1	0	2	1	0	1	1	2	2	1	1	2	1	2	2	2	1	1	2	0	1	1	1	2	2	2	2	0	1	1	0
M1669	2	42.9	0	0	2	2	2	2	1	1	0	2	1	1	1	1	0	0	1	0	2	1	0	1	1	2	2	1	1	2	1	2	2	2	1	1	2	0	1	1	1	2	2	2	2	0	1	1	0
M1670	2	42.9	0	0	2	2	2	2	1	1	0	2	1	1	1	1	0	0	1	0	2	1	0	1	1	2	2	1	1	2	1	2	2	2	1	1	2	0	1	1	1	2	2	2	2	0	1	1	0
M1671	2	43.3	0	0	2	2	2	2	1	1	0	2	1	1	1	1	0	0	1	0	2	1	0	1	1	2	2	1	1	2	1	2	2	2	1	1	2	0	1	1	1	2	2	2	2	0	1	1	0
M1672	2	43.4	0	0	2	2	2	2	1	1	0	2	1	1	1	1	0	0	1	0	2	1	0	1	1	2	2	1	1	2	1	2	2	2	1	1	2	0	1	1	1	2	2	2	2	0	1	1	0
M1673	2	43.4	0	0	2	2	2	2	1	1	0	2	1	1	1	1	0	0	1	0	2	1	0	1	1	2	2	1	1	2	1	2	2	2	1	1	2	0	1	1	1	2	2	2	2	0	1	1	0
M1674	2	43.5	0	0	2	2	2	2	1	1	0	2	1	1	1	1	0	0	1	0	2	1	0	1	1	2	2	1	1	2	1	2	2	2	1	1	2	0	1	1	1	2	2	2	2	0	1	1	0
M1675	2	43.6	0	0	2	2	2	2	1	1	0	2	1	1	1	1	0	0	1	0	2	1	0	1	1	2	2	1	1	2	1	2	2	2	1	1	2	0	1	1	1	2	2	2	2	0	1	1	0
M1676	2	43.7	0	0	2	2	2	2	1	1	0	2	1	1	1	1	0	0	1	0	2	1	0	1	1	2	2	1	1	2	1	2	2	2	1	1	2	0	1	1	1	2	2	2	2	0	1	1	0
M1677	2	43.8	0	0	2	2	2	2	1	1	0	2	1	1	1	1	0	0	1	0	2	1	0	1	1	2	2	1	1	2	1	2	2	2	1	1	2	0	1	1	1	2	2	2	2	0	1	1	0
M1678	2	43.9	0	0	2	2	2	2	1	1	0	2	1	1	1	1	0	0	1	0	2	1	0	1	1	2	2	1	1	2	1	2	2	2	1	1	2	0	1	1	1	2	2	2	2	0	1	1	0
M1679	2	44	0	0	2	2	2	2	1	1	0	2	1	1	1	1	0	0	1	0	2	1	0	1	1	2	2	1	1	2	1	2	2	2	1	1	2	0	1	1	1	2	2	2	2	0	1	1	0
M1680	2	44	0	0	2	2	2	2	1	1	0	2	1	1	1	1	0	0	1	0	2	1	0	1	1	2	2	1	1	2	1	2	2	2	1	1	2	0	1	1	1	2	2	2	2	0	1	1	0
M1681	2	44.1	0	0	2	2	2	2	1	1	0	2	1	1	1	1	0	0	1	0	2	1	0	1	1	2	2	1	1	2	1	2	2	2	1	1	2	0	1	1	1	2	2	2	2	0	1	1	0
M1682	2	44.2	0	0	2	2	2	2	1	1	0	2	1	1	1	1	0	0	1	0	2	1	0	1	1	2	2	1	1	2	1	2	2	2	1	1	2	0	1	1	1	2	2	2	2	0	1	1	0
M1683	2	44.2	0	0	2	2	2	2	1	1	0	2	1	1	1	1	0	0	1	0	2	1	0	1	1	2	2	1	1	2	1	2	2	2	1	1	2	0	1	1	1	2	2	2	2	0	1	1	0
M1684	2	44.4	0	0	2	2	2	2	1	1	0	2	1	1	1	1	0	0	1	0	2	1	0	1	1	2	2	1	1	2	1	2	2	2	1	1	2	0	1	1	1	2	2	2	2	0	1	1	0
M1685	2	44.5	0	0	2	2	2	2	1	1	0	2	1	1	1	1	0	0	1	0	2	1	0	1	1	2	2	1	1	2	1	2	2	2	1	1	2	0	1	1	1	2	2	2	2	0	1	1	0
M1686	2	44.5	0	0	2	2	2	2	1	1	0	2	1	1	1	1	0	0	1	0	2	1	0	1	1	2	2	1	1	2	1	2	2	2	1	1	2	0	1	1	1	2	2	2	2	0	1	1	0
M1687	2	44.7	0	0	2	2	2	2	1	1	0	2	1	1	1	1	0	0	1	0	2	1	0	1	1	2	2	1	1	2	1	2	2	2	1	1	2	0	1	1	1	2	2	2	2	0	1	1	0
M1688	2	44.7	0	0	2	2	2	2	1	1	0	2	1	1	1	1	0	0	1	0	2	1	0	1	1	2	2	1	1	2	1	2	2	2	1	1	2	0	1	1	1	2	2	2	2	0	1	1	0
M1689	2	44.8	0	0	2	2	2	2	1	1	0	2	1	1	1	1	0	0	1	0	2	1	0	1	1	2	2	1	1	2	1	2	2	2	1	1	2	0	1	1	1	2	2	2	2	0	1	1	0
M1690	2	44.8	0	0	2	2	2	2	1	1	0	2	1	1	1	1	0	0	1	0	2	1	0	1	1	2	2	1	1	2	1	2	2	2	1	1	2	0	1	1	1	2	2	2	2	0	1	1	0
M1691	2	44.9	0	0	2	2	2	2	1	1	0	2	1	1	1	1	0	0	1	0	2	1	0	1	1	2	2	1	1	2	1	2	2	2	1	1	2	0	1	1	1	2	2	2	2	0	1	1	0
M1692	2	45.2	0	0	2	2	2	2	1	1	0	2	1	1	1	1	0	0	1	0	2	1	0	1	1	2	2	1	1	2	1	2	2	2	1	1	1	0	1	1	1	2	2	2	2	0	1	1	0
M1693	2	45.3	0	0	2	2	2	2	1	1	0	2	1	1	1	1	0	0	1	0	2	1	0	1	1	2	2	1	1	2	1	2	2	2	1	1	1	0	1	1	1	2	2	2	2	0	1	1	0
M1694	2	45.4	0	0	2	2	2	2	1	1	0	2	1	1	1	1	0	0	1	0	2	1	0	1	1	1	2	1	1	2	1	2	2	2	1	1	1	0	1	1	1	2	2	2	2	0	1	1	0
M1695	2	45.4	0	0	2	2	2	2	1	1	0	2	1	1	1	1	0	0	1	0	2	1	0	1	1	1	2	1	1	2	1	2	2	2	1	1	1	0	1	1	1	2	2	2	2	0	1	1	0
M1696	2	45.7	0	0	2	2	2	2	1	1	0	2	1	1	1	1	0	0	1	0	2	1	0	1	1	1	2	1	1	2	1	2	2	2	1	1	1	0	1	1	1	2	2	2	2	0	1	1	0
M1697	2	45.8	0	0	2	2	2	2	1	1	0	2	1	1	1	1	0	0	1	0	2	1	0	1	1	1	2	1	1	2	1	2	2	2	1	1	1	0	1	1	1	2	2	2	2	0	1	1	0
M1698	2	45.9	0	0	2	2	2	2	1	1	0	2	1	1	1	1	0	0	1	0	2	1	0	1	1	1	2	1	1	2	1	2	2	2	1	1	1	0	1	1	1	2	2	2	2	0	1	1	0
M1699	2	45.9	0	0	2	2	2	2	1	1	0	2	1	1	1	1	0	0	1	0	2	1	0	1	1	1	2	1	1	2	1	2	2	2	1	1	1	0	1	1	1	2	2	2	2	0	1	1	0
M1700	2	46	0	0	2	2	2	2	1	1	0	2	1	1	1	1	0	0	1	0	2	1	0	1	1	1	2	1	1	2	1	2	2	2	1	1	1	0	1	1	1	2	2	2	2	0	1	1	0
M1701	2	46.1	0	0	2	2	2	2	1	1	0	2	1	1	1	1	0	0	1	0	2	1	0	1	1	1	2	1	1	2	1	2	2	2	1	1	1	0	1	1	1	2	2	2	2	0	1	1	0
M1702	2	46.2	0	0	2	2	2	2	1	1	0	2	1	1	1	1	0	0	1	0	2	1	0	1	1	1	2	1	1	2	1	2	2	2	1	1	1	0	1	1	1	2	2	2	2	0	1	1	0
M1703	2	46.4	0	0	2	2	2	2	1	1	0	2	1	1	1	1	0	0	1	0	2	1	0	1	1	1	2	1	1	2	1	2	2	2	1	1	1	0	1	1	1	2	2	2	2	0	1	1	0
M1704	2	46.4	0	0	2	2	2	2	1	1	0	2	1	1	1	1	0	0	1	0	2	1	0	1	1	1	2	1	1	2	1	2	2	2	1	1	1	0	1	1	1	2	2	2	2	0	1	1	0
M1705	2	46.7	0	0	2	2	2	2	1	1	0	2	1	1	1	1	0	1	1	0	2	1	0	1	1	1	2	1	1	2	1	2	2	2	1	1	1	0	1	1	1	2	2	2	2	0	1	1	0
M1706	2	46.8	0	0	2	2	2	2	1	1	0	2	1	1	1	1	1	1	1	0	2	1	0	1	1	1	2	1	1	2	1	2	2	2	1	1	1	0	1	1	1	2	2	2	2	0	1	1	0
M1707	2	47.1	0	0	2	2	2	2	1	1	0	2	1	1	1	1	1	1	1	0	2	1	0	1	1	1	2	1	1	2	1	2	2	2	1	1	1	0	1	1	1	2	2	2	2	0	1	1	0
M1708	2	47.3	0	0	2	2	2	2	1	1	0	1	1	1	1	1	1	1	1	0	2	1	0	1	1	1	2	1	1	2	1	2	2	2	1	1	1	0	1	1	1	2	2	2	2	0	1	1	0
M1709	2	47.6	0	0	2	2	2	2	1	1	0	1	1	1	1	1	1	1	1	0	2	1	0	1	1	1	2	1	1	2	1	2	2	2	1	1	1	0	1	1	1	2	2	2	2	0	1	1	0
M1710	2	48	0	0	2	2	2	2	1	1	0	1	1	1	1	1	1	1	1	0	2	1	0	1	1	1	2	1	1	2	1	2	2	2	1	1	1	0	1	1	0	2	2	2	2	0	1	1	0
M1711	2	48.1	0	0	2	2	2	2	1	1	0	1	1	1	1	1	1	1	1	0	2	1	0	1	1	1	2	1	1	2	1	2	2	2	1	1	1	0	1	1	0	2	2	2	2	0	1	1	0
M1712	2	48.1	0	0	2	2	2	2	1	1	0	1	1	1	1	1	1	1	1	0	2	1	0	1	1	1	2	1	1	2	1	2	2	2	1	1	1	0	1	1	0	2	2	2	2	0	1	1	0
M1713	2	48.2	0	0	2	2	2	2	1	1	0	1	1	1	1	1	1	1	1	0	2	1	0	1	1	1	2	1	1	2	1	2	2	2	1	1	1	0	1	1	0	2	2	2	2	0	1	1	0
M1714	2	48.2	0	0	2	2	2	2	1	1	0	1	1	1	1	1	1	1	1	0	2	1	0	1	1	1	2	1	1	2	1	2	2	2	1	1	1	0	1	1	0	2	2	2	2	0	1	1	0
M1715	2	48.3	0	0	2	2	2	2	1	1	0	1	1	1	1	1	1	1	1	0	2	1	0	1	1	1	2	1	1	2	1	2	2	2	1	1	1	0	1	1	0	2	2	2	2	0	1	1	0
M1716	2	48.4	0	0	2	2	2	2	1	1	0	1	1	1	1	1	1	1	1	0	2	1	0	1	1	1	2	1	1	2	1	2	2	2	1	1	1	0	1	1	0	2	2	2	2	0	1	1	0
M1717	2	48.4	0	0	2	2	2	2	1	1	0	1	1	1	1	1	1	1	1	0	2	1	0	1	1	1	2	1	1	2	1	2	2	2	1	1	1	0	1	1	0	2	2	2	2	0	1	1	0
M1718	2	48.5	0	0	2	2	2	2	1	1	0	1	1	1	1	1	1	1	1	0	2	1	0	1	1	1	2	1	1	2	1	2	2	2	1	1	1	0	1	1	0	2	2	2	2	0	1	1	0
M1719	2	48.6	0	0	2	2	2	2	1	1	0	1	1	1	1	1	1	1	1	0	2	1	0	1	1	1	2	1	1	2	1	2	2	2	1	1	1	0	1	1	0	2	2	2	2	0	1	1	0
M1720	2	48.6	0	0	2	2	2	2	1	1	0	1	1	1	1	1	1	1	1	0	2	1	0	1	1	1	2	1	1	2	1	2	2	2	1	1	1	0	1	1	0	2	2	2	2	0	1	1	0
M1721	2	48.8	0	0	2	2	2	2	1	1	0	1	1	1	1	1	1	1	1	0	2	1	0	1	1	1	2	1	1	2	1	2	2	2	1	1	1	0	1	1	0	2	2	2	2	0	1	1	0
M1722	2	48.8	0	0	2	2	2	2	1	1	0	1	1	1	1	1	1	1	1	0	2	1	0	1	1	1	2	1	1	2	1	2	2	2	1	1	1	0	1	1	0	2	2	2	2	0	1	1	0
M1723	2	48.9	0	0	2	2	2	2	1	1	0	1	1	1	1	1	1	1	1	0	2	1	0	1	1	1	2	1	1	2	1	2	2	2	1	1	1	0	1	1	0	2	2	2	2	0	1	1	0
M1724	2	48.9	0	0	2	2	2	2	1	1	0	1	1	1	1	1	1	1	1	0	2	1	0	1	1	1	2	1	1	2	1	2	2	2	1	1	1	0	1	1	0	2	2	2	2	0	1	1	0
M1725	2	48.9	0	0	2	2	2	2	1	1	0	1	1	1	1	1	1	1	1	0	2	1	0	1	1	1	2	1	1	2	1	2	2	2	1	1	1	0	1	1	0	2	2	2	2	0	1	1	0
M1726	2	49	0	0	2	2	2	2	1	1	0	1	1	1	1	1	1	1	1	0	2	1	0	1	1	1	2	1	1	2	1	2	2	2	1	1	1	0	1	1	0	2	2	2	2	0	1	1	0
M1727	2	49	0	0	2	2	2	2	1	1	0	1	1	1	1	1	1	1	1	0	2	1	0	1	1	1	2	1	1	2	1	2	2	2	1	1	1	0	1	1	0	2	2	2	2	0	1	1	0
M1728	2	49.2	0	0	2	2	2	2	1	1	0	1	1	1	1	1	1	1	1	0	2	1	0	1	1	1	2	1	2	2	1	2	2	2	1	1	1	0	1	1	0	2	2	2	2	0	1	1	0
M1729	2	49.3	0	0	2	2	2	2	1	1	0	1	1	1	1	1	1	1	1	0	2	1	0	1	1	1	2	1	2	2	1	2	2	2	1	1	1	0	1	1	0	2	2	2	2	0	1	1	0
M1730	2	49.4	0	0	2	2	2	2	1	1	0	1	1	1	1	1	1	1	1	0	2	1	0	1	1	1	2	1	2	2	1	2	2	2	1	1	1	0	1	1	0	2	2	2	2	0	1	1	0
M1731	2	49.8	0	0	2	2	2	2	1	1	0	1	1	1	1	1	1	1	1	0	2	1	0	1	1	1	2	1	2	2	1	2	2	2	1	1	1	0	1	1	0	2	2	2	2	0	1	1	0
M1732	2	49.8	0	0	2	2	2	2	1	1	0	1	1	1	1	1	1	1	1	0	2	1	0	1	1	1	2	1	2	2	1	2	2	2	1	1	1	0	1	1	0	2	2	2	2	0	1	1	0
M1733	2	49.8	0	0	2	2	2	2	1	1	0	1	1	1	1	1	1	1	1	0	2	1	0	1	1	1	2	1	2	2	1	2	2	2	1	1	1	0	1	1	0	2	2	2	2	0	1	1	0
M1734	2	49.9	0	0	2	2	2	2	1	1	0	1	1	1	1	1	1	1	1	0	2	1	0	1	1	1	2	1	2	2	1	2	2	2	1	1	1	0	1	1	0	2	2	2	2	0	1	1	0
M1735	2	49.9	0	0	2	2	2	2	1	1	0	1	1	1	1	1	1	1	1	0	2	1	0	1	1	1	2	1	2	2	1	2	2	2	1	1	1	0	1	1	0	2	2	2	2	0	1	1	0
M1736	2	50	0	0	2	2	2	2	1	1	0	1	1	1	1	1	1	1	1	0	2	1	0	1	1	1	2	1	2	2	1	2	2	2	1	1	1	0	1	1	0	2	2	2	2	0	1	1	0
M1737	2	50.1	0	0	2	2	2	2	1	1	0	1	1	1	1	1	1	1	1	0	2	1	0	1	1	1	2	1	2	2	1	2	2	2	1	1	1	0	1	1	0	2	2	2	2	0	1	1	0
M1738	2	50.2	0	0	2	2	2	2	1	1	0	1	1	1	1	1	1	1	1	0	2	1	0	1	1	1	2	1	2	2	1	2	2	2	1	1	1	0	1	1	0	2	2	2	2	0	1	1	0
M1739	2	50.2	0	0	2	2	2	2	1	1	0	1	1	1	1	1	1	1	1	0	2	1	0	1	1	1	2	1	2	2	1	2	2	2	1	1	1	0	1	1	0	2	2	2	2	0	1	1	0
M1740	2	50.4	0	0	2	2	2	2	1	1	0	1	1	1	1	1	1	1	1	0	2	1	0	1	1	1	2	1	2	2	1	2	2	2	1	1	1	0	1	1	0	2	2	2	2	0	1	1	0
M1741	2	50.5	0	0	2	2	2	2	1	1	0	1	1	1	1	1	1	1	1	0	2	1	0	1	1	1	2	1	2	2	1	2	2	2	1	1	1	0	1	1	0	2	2	2	2	0	1	1	0
M1742	2	50.6	0	0	2	2	2	2	1	1	0	1	1	1	1	1	1	1	1	0	2	1	0	1	1	1	2	1	2	2	1	2	2	2	1	1	1	0	1	1	0	2	2	2	2	0	1	1	0
M1743	2	50.7	0	0	2	2	2	2	1	1	0	1	1	1	1	1	1	1	1	0	2	1	0	1	1	1	2	1	2	2	1	2	2	2	1	1	1	0	1	1	0	2	2	2	2	0	1	1	0
M1744	2	50.8	0	0	2	2	2	2	1	1	0	1	1	1	1	1	1	1	1	0	2	1	0	1	1	1	2	1	2	2	1	2	2	2	1	1	1	0	1	1	0	2	2	2	2	0	1	1	0
M1745	2	50.9	0	0	2	2	2	2	1	1	0	1	1	1	1	1	1	1	1	0	2	1	0	1	1	1	2	1	2	2	1	2	2	2	1	1	1	0	1	1	0	2	2	2	2	0	1	1	0
M1746	2	51.3	0	0	2	2	2	2	1	1	0	1	1	1	1	1	1	1	1	0	2	1	0	1	1	1	2	1	2	2	1	2	2	2	1	1	1	0	1	1	0	2	2	2	2	0	1	2	0
M1747	2	51.3	0	0	2	2	2	2	1	1	0	1	1	1	1	1	1	1	1	0	2	1	0	1	1	1	2	1	2	2	1	2	2	2	1	1	1	0	1	1	0	2	2	2	2	0	1	2	0
M1748	2	51.4	0	0	2	2	2	2	1	1	0	1	1	1	1	1	1	1	1	0	2	1	0	1	1	1	2	1	2	2	1	2	2	2	1	1	1	0	1	1	0	2	2	2	2	0	1	2	0
M1749	2	51.4	0	0	2	2	2	2	1	1	0	1	1	1	1	1	1	1	1	0	2	1	0	1	1	1	2	1	2	2	1	2	2	2	1	1	1	0	1	1	0	2	2	2	2	0	1	2	0
M1750	2	51.4	0	0	2	2	2	2	1	1	0	1	1	1	1	1	1	1	1	0	2	1	0	1	1	1	2	1	2	2	1	2	2	2	1	1	1	0	1	1	0	2	2	2	2	0	1	2	0
M1751	2	51.6	0	0	2	2	2	2	1	1	0	1	1	1	1	1	1	1	1	0	2	1	0	1	1	1	2	1	2	2	1	2	2	2	1	1	1	0	1	1	0	2	2	2	2	0	1	2	0
M1752	2	51.7	0	0	2	2	2	2	1	1	0	1	1	1	1	1	1	1	1	0	2	1	0	1	1	1	2	1	2	2	1	2	2	2	1	1	1	0	1	1	0	2	2	2	2	0	1	2	0
M1753	2	51.8	0	0	2	2	2	2	1	1	0	1	1	1	1	1	1	1	1	0	2	1	0	1	1	1	2	1	2	2	1	2	2	2	1	1	1	0	1	1	0	2	2	2	2	0	1	2	0
M1754	2	51.8	0	0	2	2	2	2	1	1	0	1	1	1	1	1	1	1	1	0	2	1	0	1	1	1	2	1	2	2	1	2	2	2	1	1	1	0	1	1	0	2	2	2	2	0	1	2	0
M1755	2	51.9	0	0	2	2	2	2	1	1	0	1	1	1	1	1	1	1	1	0	2	1	0	1	1	1	2	1	2	2	1	2	2	2	1	1	1	0	1	1	0	2	2	2	2	0	1	2	0
M1756	2	52	0	0	2	2	2	2	1	1	0	1	1	1	1	1	1	1	1	0	2	1	0	1	1	1	2	1	2	2	1	2	2	2	1	1	1	0	1	1	0	2	2	2	2	0	1	2	0
M1757	2	52	0	0	2	2	2	2	1	1	0	1	1	1	1	1	1	1	1	0	2	1	0	1	1	1	2	1	2	2	1	2	2	2	1	1	1	0	1	1	0	2	2	2	2	0	1	2	0
M1758	2	52.3	0	0	2	2	2	2	1	1	0	1	1	1	1	1	1	1	1	0	2	1	0	1	1	1	2	1	2	2	1	2	2	2	1	1	1	0	1	1	0	2	2	2	2	0	1	2	0
M1759	2	52.3	0	0	2	2	2	2	1	1	0	1	1	1	1	1	1	1	1	0	2	1	0	1	1	1	2	1	2	2	1	2	2	2	1	1	1	0	1	1	0	2	2	2	2	0	1	2	0
M1760	2	52.3	0	0	2	2	2	2	1	1	0	1	1	1	1	1	1	1	1	0	2	1	0	1	1	1	2	1	2	2	1	2	2	2	1	1	1	0	1	1	0	2	2	2	2	0	1	2	0
M1761	2	52.5	0	0	2	2	2	2	1	1	0	1	1	1	1	1	1	1	1	0	2	1	0	1	1	1	2	1	2	2	1	2	2	2	1	1	1	0	1	1	0	2	2	2	2	0	1	2	0
M1762	2	52.6	0	0	2	2	2	2	1	1	0	1	1	1	1	1	1	1	1	0	2	1	0	1	1	1	2	1	2	2	1	2	2	2	1	1	1	0	1	1	0	2	2	2	2	0	1	2	0
M1763	2	52.6	0	0	2	2	2	2	1	1	0	1	1	1	1	1	1	1	1	0	2	1	0	1	1	1	2	1	2	2	1	2	2	2	1	1	1	0	1	1	0	2	2	2	2	0	1	2	0
M1764	2	52.6	0	0	2	2	2	2	1	1	0	1	1	1	1	1	1	1	1	0	2	1	0	1	1	1	2	1	2	2	1	2	2	2	1	1	1	0	1	1	0	2	2	2	2	0	1	2	0
M1765	2	52.7	0	0	2	2	2	2	1	1	0	1	1	1	1	1	1	1	1	0	2	1	0	1	1	1	2	1	2	2	1	2	2	2	1	1	1	0	1	1	0	2	2	2	2	0	1	2	0
M1766	2	52.7	0	0	2	2	2	2	1	1	0	1	1	1	1	1	1	1	1	0	2	1	0	1	1	1	2	1	2	2	1	2	2	2	1	1	1	0	1	1	0	2	2	2	2	0	1	2	0
M1767	2	52.9	0	0	2	2	2	2	1	1	0	1	1	1	1	1	1	1	1	0	2	1	0	1	1	1	2	1	2	2	1	2	2	2	1	1	1	0	1	1	0	2	2	2	2	0	1	2	0
M1768	2	53	0	0	2	2	2	2	1	1	0	1	1	1	1	1	1	1	1	0	2	1	0	1	1	1	2	1	2	2	1	2	2	2	1	1	1	0	1	1	0	2	2	2	2	0	1	2	0
M1769	2	53.1	0	0	2	2	2	2	1	1	0	1	1	1	1	1	1	1	1	0	2	1	0	1	1	1	2	1	2	2	1	2	2	2	1	1	1	0	1	1	0	2	2	2	2	0	1	2	0
M1770	2	53.2	0	0	2	2	2	2	1	1	0	1	1	1	1	1	1	1	1	0	2	1	0	1	1	1	2	1	2	2	1	2	2	2	1	1	1	1	1	1	0	2	2	2	2	0	1	2	0
M1771	2	53.2	0	0	2	2	2	2	1	1	0	1	1	1	1	1	1	1	1	0	2	1	0	1	1	1	2	1	2	2	1	2	2	2	1	1	1	1	1	1	0	2	2	2	2	0	1	2	0
M1772	2	53.2	0	0	2	2	2	2	1	1	0	1	1	1	1	1	1	1	1	0	2	1	0	1	1	1	2	1	2	2	1	2	2	2	1	1	1	1	1	1	0	2	2	2	2	0	1	2	0
M1773	2	53.4	0	0	2	2	2	2	1	1	0	1	1	1	1	1	1	1	1	0	2	1	0	1	1	1	2	1	2	2	1	2	2	2	1	1	1	1	1	1	0	2	2	2	2	0	1	2	0
M1774	2	53.5	0	0	2	2	2	2	1	1	0	1	1	1	1	1	1	1	1	0	2	1	0	1	1	1	2	1	2	2	1	2	2	2	1	1	1	1	1	1	0	2	2	2	2	0	1	2	0
M1775	2	53.8	0	0	2	2	2	2	1	1	0	1	1	1	1	1	1	1	1	0	2	1	0	1	1	1	2	1	2	2	1	2	2	2	1	1	1	1	1	1	0	2	2	2	2	0	1	2	0
M1776	2	53.8	0	0	2	2	2	2	1	1	0	1	1	1	1	1	1	1	1	0	2	1	0	1	1	1	2	1	2	2	1	2	2	2	1	1	1	1	1	1	0	2	2	2	2	0	1	2	0
M1777	2	53.9	0	0	2	2	2	2	1	1	0	1	1	1	1	1	1	1	1	0	2	1	0	1	1	1	2	1	2	2	1	2	2	2	1	1	1	1	1	1	0	2	2	2	2	0	1	2	0
M1778	2	54	0	0	2	2	2	2	1	1	0	1	1	1	1	1	1	1	1	0	2	1	0	1	1	1	2	1	2	2	1	2	2	2	1	1	1	1	1	1	0	2	2	2	2	0	1	2	0
M1779	2	54.1	0	0	2	2	2	2	1	1	0	1	1	1	1	1	1	1	1	0	2	1	0	1	1	1	2	1	2	2	1	2	2	2	1	1	1	1	1	1	0	2	2	2	2	0	1	2	0
M1780	2	54.1	0	0	2	2	2	2	1	1	0	1	1	1	1	1	1	1	1	0	2	1	0	1	1	1	2	1	2	2	1	2	2	2	1	1	1	1	1	1	0	2	2	2	2	0	1	2	0
M1781	2	54.3	0	0	2	2	2	2	1	1	0	1	1	1	0	1	1	1	1	0	2	1	0	1	1	1	2	1	2	2	1	2	2	2	1	1	1	1	1	1	0	2	2	2	2	0	1	2	0
M1782	2	54.4	0	0	2	2	2	2	1	1	0	1	1	1	0	1	1	1	1	0	2	1	0	1	1	1	2	1	2	2	1	2	2	2	1	1	1	1	1	1	0	2	2	2	2	0	1	2	0
M1783	2	54.7	0	0	2	2	2	2	1	1	0	1	1	1	1	1	1	1	1	0	2	1	0	1	1	1	2	1	2	2	1	2	2	2	1	1	1	1	1	1	0	2	2	2	2	0	1	2	0
M1784	2	54.8	0	0	2	2	2	2	1	1	0	1	1	1	1	1	1	1	1	0	2	1	0	1	1	1	2	1	2	2	1	2	2	2	1	1	1	1	1	1	0	2	2	2	2	0	1	2	0
M1785	2	54.8	0	0	2	2	2	2	1	1	0	1	1	1	1	1	1	1	1	0	2	1	0	1	1	1	2	1	2	2	1	2	2	2	1	1	1	1	1	1	0	2	2	2	2	0	1	2	0
M1786	2	54.8	0	0	2	2	2	2	1	1	0	1	1	1	1	1	1	1	1	0	2	1	0	1	1	1	2	1	2	2	1	2	2	2	1	1	1	1	1	1	0	2	2	2	2	0	1	2	0
M1787	2	54.9	0	0	2	2	2	2	1	1	0	1	1	1	1	1	1	1	1	0	2	1	0	1	1	1	2	1	2	2	1	2	2	2	1	1	1	1	1	1	0	2	2	2	2	0	1	2	0
M1788	2	55	0	0	2	2	2	2	1	1	0	1	1	1	1	1	1	1	1	0	2	1	0	1	1	1	2	1	2	2	1	2	2	2	1	1	1	1	1	1	0	2	2	2	2	0	1	2	0
M1789	2	55	0	0	2	2	2	2	1	1	0	1	1	1	1	1	1	1	1	0	2	1	0	1	1	1	2	1	2	2	1	2	2	2	1	1	1	1	1	1	0	2	2	2	2	0	1	2	0
M1790	2	55.1	0	0	2	2	2	2	1	1	0	1	1	1	1	1	1	1	1	0	2	1	0	1	1	1	2	1	2	2	1	2	2	2	1	1	1	1	1	1	0	2	2	2	2	0	1	2	0
M1791	2	55.1	0	0	2	2	2	2	1	1	0	1	1	1	1	1	1	1	1	0	2	1	0	1	1	1	2	1	2	2	1	2	2	2	1	1	1	1	1	1	0	2	2	2	2	0	1	2	0
M1792	2	55.1	0	0	2	2	2	2	1	1	0	1	1	1	1	1	1	1	1	0	2	1	0	1	1	1	2	1	2	2	1	2	2	2	1	1	1	1	1	1	0	2	2	2	2	0	1	2	0
M1793	2	55.2	0	0	2	2	2	2	1	1	0	1	1	1	1	1	1	1	1	0	2	1	0	1	1	1	2	1	2	2	1	2	2	2	1	1	1	1	1	1	0	2	2	2	2	0	1	2	0
M1794	2	55.4	0	0	2	2	2	2	1	1	0	1	1	1	1	1	1	1	1	0	2	1	0	1	1	1	2	1	2	2	1	2	2	2	1	1	1	1	1	1	0	2	2	2	2	0	1	2	0
M1795	2	55.5	0	0	2	2	2	2	1	1	0	1	1	1	1	1	1	1	1	0	2	1	0	1	1	1	2	1	2	2	1	2	2	2	1	1	1	1	1	1	0	2	2	2	2	0	1	2	0
M1796	2	55.6	0	0	2	2	2	2	1	1	0	1	1	1	1	1	1	1	1	0	2	1	0	1	1	1	2	1	2	2	1	2	2	2	1	1	1	1	1	1	0	2	2	2	2	0	1	2	0
M1797	2	55.8	0	0	2	2	2	2	1	1	0	1	1	1	1	1	1	1	1	0	2	1	0	1	1	1	2	1	2	2	1	2	2	2	1	1	1	1	1	1	0	2	2	2	2	0	1	2	0
M1798	2	55.9	0	0	2	2	2	2	1	1	0	1	1	1	1	1	1	1	1	0	2	1	0	1	1	1	2	1	2	2	1	2	2	2	1	1	1	1	1	1	0	2	2	2	2	0	1	2	0
M1799	2	55.9	0	0	2	2	2	2	1	1	0	1	1	1	1	1	1	1	1	0	2	1	0	1	1	1	2	1	2	2	1	2	2	2	1	1	1	1	1	1	0	2	2	2	2	0	1	2	0
M1800	2	56.7	0	0	1	2	2	2	1	1	0	0	1	1	1	1	1	1	1	0	2	1	0	1	1	1	2	1	2	2	1	2	2	2	1	1	1	1	1	1	0	2	2	2	2	0	1	2	0
M1801	2	56.8	0	0	1	2	2	2	1	1	0	0	1	1	1	1	1	1	1	0	2	1	0	1	1	1	2	1	2	2	1	2	2	2	1	1	1	1	1	1	0	2	2	2	2	0	1	2	0
M1802	2	57	0	0	1	2	2	2	1	1	0	0	1	1	1	1	1	1	1	0	2	1	0	1	1	1	2	1	2	2	1	2	2	2	1	1	1	1	1	1	0	2	2	2	2	0	1	2	0
M1803	2	57.2	0	0	1	2	2	2	1	1	0	0	1	1	1	1	1	1	1	0	2	1	0	1	1	1	2	1	2	2	1	2	2	2	1	1	1	1	1	1	0	2	2	2	2	0	1	2	0
M1804	2	57.3	0	0	1	2	2	2	1	1	0	0	1	1	1	1	1	1	1	0	2	1	0	1	1	1	2	1	2	2	1	2	2	2	1	1	1	1	1	1	0	2	2	2	2	0	1	2	0
M1805	2	57.3	0	0	1	2	2	2	1	1	0	0	1	1	1	1	1	1	1	0	2	1	0	1	1	1	2	1	2	2	1	2	2	2	1	1	1	1	1	1	0	2	2	2	2	0	1	2	0
M1806	2	57.4	0	0	1	2	2	2	1	1	0	0	1	1	1	1	1	1	1	0	2	1	0	1	1	1	2	1	2	2	1	2	2	2	1	1	1	1	1	1	0	2	2	2	2	0	1	2	0
M1807	2	57.4	0	0	1	2	2	2	1	1	0	0	1	1	1	1	1	1	1	0	2	1	0	1	1	1	2	1	2	2	1	2	2	2	1	1	1	1	1	1	0	2	2	2	2	0	1	2	0
M1808	2	57.5	0	0	1	2	2	2	1	1	0	0	1	1	1	1	1	1	1	0	2	1	0	1	1	1	2	1	2	2	1	2	2	2	1	1	1	1	1	1	0	2	2	2	2	0	1	2	0
M1809	2	57.6	0	0	1	2	2	2	1	1	0	0	1	1	1	1	1	1	1	0	2	1	0	1	1	1	2	1	2	2	1	2	2	2	1	1	1	1	1	1	0	2	2	2	2	0	1	2	0
M1810	2	57.8	0	0	1	2	2	2	1	1	0	0	1	1	1	1	1	1	1	0	2	1	0	1	1	1	2	1	2	2	1	2	2	2	1	1	1	1	1	1	0	2	2	2	2	0	1	2	0
M1811	2	58	0	0	1	2	2	2	1	1	0	0	1	1	1	1	1	1	1	0	2	1	0	1	1	1	2	1	2	2	1	2	2	2	1	1	1	1	1	1	0	2	2	2	2	0	1	2	0
M1812	2	58	0	0	1	2	2	2	1	1	0	0	1	1	1	1	1	1	1	0	2	1	0	1	1	1	2	1	2	2	1	2	2	2	1	1	1	1	1	1	0	2	2	2	2	0	1	2	0
M1813	2	58.1	0	0	1	2	2	2	1	1	0	0	1	1	1	1	1	1	1	0	2	1	0	1	1	1	2	1	2	2	1	2	2	2	1	1	1	1	1	1	0	2	2	2	2	0	1	2	0
M1814	2	58.1	0	0	1	2	2	2	1	1	0	0	1	1	1	1	1	1	1	0	2	1	0	1	1	1	2	1	2	2	1	2	2	2	1	1	1	1	1	1	0	2	2	2	2	0	1	2	0
M1815	2	58.2	0	0	1	2	2	2	1	1	0	0	1	1	1	1	1	1	1	0	2	1	0	1	1	1	2	1	2	2	1	2	2	2	1	1	1	1	1	1	0	2	2	2	2	0	1	2	0
M1816	2	58.3	0	0	1	2	2	2	1	1	0	0	1	1	1	1	1	1	1	0	2	1	0	1	1	1	2	1	2	2	1	2	2	2	1	1	1	1	1	1	0	2	2	2	2	0	1	2	0
M1817	2	58.3	0	0	1	2	2	2	1	1	0	0	1	1	1	1	1	1	1	0	2	1	0	1	1	1	2	1	2	2	1	2	2	2	1	1	1	1	1	1	0	2	2	2	2	0	1	2	0
M1818	2	58.3	0	0	1	2	2	2	1	1	0	0	1	1	1	1	1	1	1	0	2	1	0	1	1	1	2	1	2	2	1	2	2	2	1	1	1	1	1	1	0	2	2	2	2	0	1	2	0
M1819	2	58.4	0	0	1	2	2	2	1	1	0	0	1	1	1	1	1	1	1	0	2	1	0	1	1	1	2	1	2	2	1	2	2	2	1	1	1	1	1	1	0	2	2	2	2	0	1	2	0
M1820	2	58.5	0	0	1	2	2	2	1	1	0	0	1	1	1	1	1	1	1	0	2	1	0	1	1	1	2	1	2	2	1	2	2	2	1	1	1	1	1	1	0	2	2	2	2	0	1	2	0
M1821	2	58.5	0	0	1	2	2	2	1	1	0	0	1	1	1	1	1	1	1	0	2	1	0	1	1	1	2	1	2	2	1	2	2	2	1	1	1	1	1	1	0	2	2	2	2	0	1	2	0
M1822	2	58.9	0	0	1	2	1	2	1	1	0	0	1	1	1	1	1	1	1	0	2	1	0	1	1	1	2	1	2	2	1	2	2	2	1	1	1	1	1	1	0	2	2	2	2	0	1	2	0
M1823	2	59.1	0	0	1	2	1	2	1	1	0	0	1	1	1	1	1	1	1	0	2	1	0	1	1	1	2	1	2	2	1	2	2	2	1	1	1	1	1	1	0	2	2	2	2	0	1	2	0
M1824	2	59.2	0	0	1	2	1	2	1	1	0	0	1	1	1	1	1	1	1	0	2	1	0	1	1	1	2	1	2	2	1	2	2	2	1	1	1	1	1	1	0	2	2	2	2	0	1	2	0
M1825	2	59.2	0	0	1	2	1	2	1	1	0	0	1	1	1	1	1	1	1	0	2	1	0	1	1	1	2	1	2	2	1	2	2	2	1	1	1	1	1	1	0	2	2	2	2	0	1	2	0
M1826	2	59.2	0	0	1	2	1	2	1	1	0	0	1	1	1	1	1	1	1	0	2	1	0	1	1	1	2	1	2	2	1	2	2	2	1	1	1	1	1	1	0	2	2	2	2	0	1	2	0
M1827	2	59.2	0	0	1	2	1	2	1	1	0	0	1	1	1	1	1	1	1	0	2	1	0	1	1	1	2	1	2	2	1	2	2	2	1	1	1	1	1	1	0	2	2	2	2	0	1	2	0
M1828	2	59.2	0	0	1	2	1	2	1	1	0	0	1	1	1	1	1	1	1	0	2	1	0	1	1	1	2	1	2	2	1	2	2	2	1	1	1	1	1	1	0	2	2	2	2	0	1	2	0
M1829	2	59.3	0	0	1	2	1	2	1	1	0	0	1	1	1	1	1	1	1	0	2	1	0	1	1	1	2	1	2	2	1	2	2	2	1	1	1	1	1	1	0	2	2	2	2	0	1	2	0
M1830	2	59.4	0	0	1	2	1	2	1	1	0	0	1	1	1	1	1	1	1	0	2	1	0	1	1	1	2	1	2	2	1	2	2	2	1	1	1	1	1	1	0	2	2	2	2	0	1	2	0
M1831	2	59.4	0	0	1	2	1	2	1	1	0	0	1	1	1	1	1	1	1	0	2	1	0	1	1	1	2	1	2	2	1	2	2	2	1	1	1	1	1	1	0	2	2	2	2	0	1	2	0
M1832	2	59.5	0	0	1	2	1	2	1	1	0	0	1	1	1	1	1	1	1	0	2	1	0	1	1	1	2	1	2	2	1	2	2	2	1	1	1	1	1	1	0	2	2	2	2	0	1	2	0
M1833	2	59.6	0	0	1	2	1	2	1	1	0	0	1	1	1	1	1	1	1	0	2	1	0	1	1	1	2	1	2	2	1	2	2	2	1	1	1	1	1	1	0	2	2	2	2	0	1	2	0
M1834	2	59.7	0	0	1	2	1	2	1	1	0	0	1	1	1	1	1	1	1	0	2	1	0	1	1	1	2	1	2	2	1	2	2	2	1	1	1	1	1	1	0	2	2	2	2	0	1	2	0
M1835	2	59.7	0	0	1	2	1	2	1	1	0	0	1	1	1	1	1	1	1	0	2	1	0	1	1	1	2	1	2	2	1	2	2	2	1	1	1	1	1	1	0	2	2	2	2	0	1	2	0
M1836	2	59.8	0	0	1	2	1	2	1	1	0	0	1	1	1	1	1	1	1	0	2	1	0	1	1	1	2	1	2	2	1	2	2	2	1	1	1	1	1	1	0	2	2	2	2	0	1	2	0
M1837	2	59.8	0	0	1	2	1	2	1	1	0	0	1	1	1	1	1	1	1	0	2	1	0	1	1	1	2	1	2	2	1	2	2	2	1	1	1	1	1	1	0	2	2	2	2	0	1	2	0
M1838	2	60.1	0	0	1	2	1	2	1	1	0	0	1	1	1	1	1	1	1	0	2	1	0	1	1	1	2	1	2	2	1	2	2	2	1	1	1	1	1	1	0	2	2	2	2	0	1	2	0
M1839	2	60.3	0	0	1	2	1	2	1	1	0	0	1	1	1	1	1	1	1	0	2	1	0	1	1	1	2	1	2	2	1	2	2	2	1	1	1	1	1	1	0	2	2	2	2	0	1	2	0
M1840	2	60.7	0	0	1	2	1	2	1	1	0	0	1	1	1	1	1	1	1	0	2	1	0	1	1	1	2	1	2	2	1	2	2	2	1	1	1	1	1	1	0	2	2	2	2	0	1	2	0
M1841	2	60.7	0	0	1	2	1	2	1	1	0	0	1	1	1	1	1	1	1	0	2	1	0	1	1	1	2	1	2	2	1	2	2	2	1	1	1	1	1	1	0	2	2	2	2	0	1	2	0
M1842	2	61.3	0	0	1	2	2	2	1	1	0	0	1	1	1	1	1	1	1	0	2	1	0	1	1	1	2	1	2	2	1	2	2	2	1	1	1	1	1	1	0	2	2	2	2	0	1	2	0
M1843	2	61.4	0	0	1	2	2	2	1	1	0	0	1	1	1	1	1	1	1	0	2	1	0	1	1	1	2	1	2	2	1	2	2	2	1	1	1	1	1	1	0	2	2	2	2	0	1	2	0
M1844	2	61.6	0	0	1	2	2	2	1	1	0	0	1	1	1	1	1	1	1	0	2	1	0	1	1	1	2	2	2	2	1	2	2	2	1	1	1	1	1	1	0	2	2	2	2	0	1	2	0
M1845	2	61.7	0	0	1	2	2	2	1	1	0	0	1	1	1	1	1	1	1	0	2	1	0	1	1	1	2	2	2	2	1	2	2	2	1	1	1	1	1	1	0	2	2	2	2	0	1	2	0
M1846	2	61.7	0	0	1	2	2	2	1	1	0	0	1	1	1	1	1	1	1	0	2	1	0	1	1	1	2	2	2	2	1	2	2	2	1	1	1	1	1	1	0	2	2	2	2	0	1	2	0
M1847	2	61.9	0	0	1	2	2	2	1	1	0	0	1	1	1	1	1	1	1	0	2	1	0	1	1	1	2	2	2	2	1	2	2	2	1	1	1	1	1	1	0	2	2	2	2	0	1	2	0
M1848	2	62.1	0	0	1	2	2	2	1	1	0	0	1	1	1	1	1	1	1	0	2	1	0	1	1	1	2	2	2	2	1	2	2	2	1	1	1	1	1	1	0	2	2	2	2	0	1	2	0
M1849	2	62.2	0	0	1	2	2	2	1	1	0	0	1	1	1	1	1	1	1	0	2	1	0	1	1	1	2	2	2	2	1	2	2	2	1	1	1	1	1	1	0	2	2	2	2	0	1	2	0
M1850	2	62.3	0	0	1	2	2	2	1	1	0	0	1	1	1	1	1	1	1	0	2	1	0	1	1	1	2	2	2	2	1	2	2	2	1	1	1	1	1	1	0	2	2	2	2	0	1	2	0
M1851	2	62.5	0	0	1	2	2	2	1	1	0	0	1	1	1	1	1	1	1	0	2	1	0	1	1	1	2	2	2	2	1	2	2	2	1	1	1	1	1	1	0	2	2	2	2	0	1	2	0
M1852	2	62.7	0	0	1	2	2	2	1	1	0	0	1	1	1	1	1	1	1	0	2	1	0	1	1	1	2	2	2	2	1	2	2	2	1	1	1	1	1	1	0	2	2	2	2	0	1	2	0
M1853	2	62.9	0	0	1	2	2	2	1	1	0	0	1	1	1	1	1	1	1	0	2	1	0	1	1	1	2	2	2	2	1	2	2	2	1	1	1	1	1	1	0	2	2	2	2	0	1	2	0
M1854	2	63	0	0	1	2	2	2	1	1	0	0	1	1	1	1	1	1	1	0	2	1	0	1	1	1	2	2	2	2	1	2	2	2	1	1	1	1	1	1	0	2	2	2	2	0	1	2	0
M1855	2	63	0	0	1	2	2	2	1	1	0	0	1	1	1	1	1	1	1	0	2	1	0	1	1	1	2	2	2	2	1	2	2	2	1	1	1	1	1	1	0	2	2	2	2	0	1	2	0
M1856	2	63	0	0	1	2	2	2	1	1	0	0	1	1	1	1	1	1	1	0	2	1	0	1	1	1	2	2	2	2	1	2	2	2	1	1	1	1	1	1	0	2	2	2	2	0	1	2	0
M1857	2	63.1	0	0	1	2	2	2	1	1	0	0	1	1	1	1	1	1	1	0	2	1	0	1	1	1	2	2	2	2	1	2	2	2	1	1	1	1	1	1	0	2	2	2	2	0	1	2	0
M1858	2	63.2	0	0	1	2	2	2	1	1	0	0	1	1	1	1	1	1	1	0	2	1	0	1	1	1	2	2	2	2	1	2	2	2	1	1	1	1	1	1	0	2	2	2	2	0	1	2	0
M1859	2	63.4	0	0	1	2	2	2	1	1	0	0	1	1	1	1	1	1	1	0	2	1	0	1	1	1	2	2	2	2	1	2	2	2	1	1	1	1	1	1	0	2	2	2	2	0	1	2	0
M1860	2	63.7	0	0	1	2	2	2	1	1	0	0	1	1	1	2	1	1	1	0	2	1	0	1	1	1	2	2	2	2	1	2	2	2	1	1	1	1	1	1	0	2	2	2	2	0	1	2	0
M1861	2	63.8	0	0	1	2	2	2	1	1	0	0	1	1	1	2	1	1	1	0	2	1	0	1	1	1	2	2	2	2	1	2	2	2	1	1	1	1	1	1	0	2	2	2	2	0	1	2	0
M1862	2	63.8	0	0	1	2	2	2	1	1	0	0	1	1	1	2	1	1	1	0	2	1	0	1	1	1	2	2	2	2	1	2	2	2	1	1	1	1	1	1	0	2	2	2	2	0	1	2	0
M1863	2	63.8	0	0	1	2	2	2	1	1	0	0	1	1	1	2	1	1	1	0	2	1	0	1	1	1	2	2	2	2	1	2	2	2	1	1	1	1	1	1	0	2	2	2	2	0	1	2	0
M1864	2	63.9	0	0	1	2	2	2	1	1	0	0	1	1	1	2	1	1	1	0	2	1	0	1	1	1	2	2	2	2	1	2	2	2	1	1	1	1	1	1	0	2	2	2	2	0	1	2	0
M1865	2	64.1	0	0	1	2	2	2	1	1	0	0	1	1	1	2	1	1	1	0	2	1	0	1	1	1	2	2	2	2	1	2	2	2	1	1	1	1	1	1	0	2	2	2	2	0	1	2	0
M1866	2	64.1	0	0	1	2	2	2	1	1	0	0	1	1	1	2	1	1	1	0	2	1	0	1	1	1	2	2	2	2	1	2	2	2	1	1	1	1	1	1	0	2	2	2	2	0	1	2	0
M1867	2	64.2	0	0	1	2	2	2	1	1	0	0	1	1	1	2	1	1	1	0	2	1	0	1	1	1	2	2	2	2	1	2	2	2	1	1	1	1	1	1	0	2	2	2	2	0	1	2	0
M1868	2	64.2	0	0	1	2	2	2	1	1	0	0	1	1	1	2	1	1	1	0	2	1	0	1	1	1	2	2	2	2	1	2	2	2	1	1	1	1	1	1	0	2	2	2	2	0	1	2	0
M1869	2	64.3	0	0	1	2	2	2	1	1	0	0	1	1	1	2	1	1	1	0	2	1	0	1	1	1	2	2	2	2	1	2	2	2	1	1	1	1	1	1	0	2	2	2	2	0	1	2	0
M1870	2	64.4	0	0	1	2	2	2	1	1	0	0	1	1	1	2	1	1	1	0	2	1	0	1	1	1	2	2	2	2	1	2	2	2	1	1	1	1	1	1	0	2	2	2	2	0	1	2	0
M1871	2	64.5	0	0	1	2	2	2	1	1	0	0	1	1	1	2	1	1	1	0	2	1	0	1	1	1	2	2	2	2	1	2	2	2	1	1	1	1	1	1	0	2	2	2	2	0	1	2	0
M1872	2	64.8	0	0	1	2	2	2	1	1	0	0	1	1	1	2	1	1	1	0	2	1	0	1	1	1	2	2	2	2	1	2	2	2	1	2	1	1	1	1	0	2	2	2	2	0	1	2	0
M1873	2	64.8	0	0	1	2	2	2	1	1	0	0	1	1	1	2	1	1	1	0	2	1	0	1	1	1	2	2	2	2	1	2	2	2	1	2	1	1	1	1	0	2	2	2	2	0	1	2	0
M1874	2	64.9	0	0	1	2	2	2	1	1	0	0	1	1	1	2	1	1	1	0	2	1	0	1	1	1	2	2	2	1	1	2	2	2	1	2	1	1	1	1	0	2	2	2	2	0	1	2	0
M1875	2	64.9	0	0	1	2	2	2	1	1	0	0	1	1	1	2	1	1	1	0	2	1	0	1	1	1	2	2	2	1	1	2	2	2	1	2	1	1	1	1	0	2	2	2	2	0	1	2	0
M1876	2	64.9	0	0	1	2	2	2	1	1	0	0	1	1	1	2	1	1	1	0	2	1	0	1	1	1	2	2	2	1	1	2	2	2	1	2	1	1	1	1	0	2	2	2	2	0	1	2	0
M1877	2	65.1	0	0	1	2	2	2	1	1	0	0	1	1	1	2	1	1	1	0	2	1	0	1	1	1	2	2	2	1	1	2	2	2	1	2	1	1	1	1	0	2	2	2	2	0	1	2	0
M1878	2	65.2	0	0	1	2	2	2	1	1	0	0	1	1	1	2	1	1	1	0	2	1	0	1	1	1	2	2	2	1	1	2	2	2	1	2	1	1	1	1	0	2	2	2	2	0	1	2	0
M1879	2	65.5	0	0	1	2	2	2	1	1	0	0	1	1	1	2	1	1	1	0	2	1	0	1	1	1	2	2	2	1	1	2	2	2	1	2	1	1	1	1	0	2	2	2	2	0	1	2	0
M1880	2	65.5	0	0	1	2	2	2	1	1	0	0	1	1	1	2	1	1	1	0	2	1	0	1	1	1	2	2	2	1	1	2	2	2	1	2	1	1	1	1	0	2	2	2	2	0	1	2	0
M1881	2	65.6	0	0	1	2	2	2	1	1	0	0	1	1	1	2	1	1	1	0	2	1	0	1	1	1	2	2	2	1	1	2	2	2	1	2	1	1	1	1	0	2	2	2	2	0	1	2	0
M1882	2	65.7	0	0	1	2	2	2	1	1	0	0	1	1	1	2	1	1	1	0	2	1	0	1	1	1	2	2	2	1	1	2	2	2	1	2	1	1	1	1	0	2	2	2	2	0	1	2	0
M1883	2	65.8	0	0	1	2	2	2	1	1	0	0	1	1	1	2	1	1	1	0	2	1	0	1	1	1	2	2	2	1	1	2	2	2	1	2	1	1	1	1	0	2	2	2	2	0	1	2	0
M1884	2	65.8	0	0	1	2	2	2	1	1	0	0	1	1	1	2	1	1	1	0	2	1	0	1	1	1	2	2	2	1	1	2	2	2	1	2	1	1	1	1	0	2	2	2	2	0	1	2	0
M1885	2	66.2	0	0	1	2	2	2	1	1	0	0	1	1	1	2	1	1	1	0	2	1	0	1	1	1	2	2	2	1	1	2	2	2	1	2	1	1	1	1	0	2	2	2	2	0	1	2	0
M1886	2	66.3	0	0	1	2	2	2	1	1	0	0	1	1	1	2	1	1	1	0	2	1	0	1	1	1	2	2	2	1	1	2	2	2	1	2	1	1	1	1	0	2	2	2	2	0	1	2	0
M1887	2	66.3	0	0	1	2	2	2	1	1	0	0	1	1	1	2	1	1	1	0	2	1	0	1	1	1	2	2	2	1	1	2	2	2	1	2	1	1	1	1	0	2	2	2	2	0	1	2	0
M1888	2	66.5	0	0	1	2	2	2	1	1	0	0	1	1	1	2	1	1	1	0	2	1	0	1	1	1	2	2	2	1	1	2	2	2	1	2	1	1	1	1	0	2	2	2	2	0	1	2	0
M1889	2	66.6	0	0	1	2	2	2	1	1	0	0	1	1	1	2	1	1	1	0	2	1	0	1	1	1	2	2	2	1	1	2	2	2	1	2	1	1	1	1	0	2	2	2	2	0	1	2	0
M1890	2	66.6	0	0	1	2	2	2	1	1	0	0	1	1	1	2	1	1	1	0	2	1	0	1	1	1	2	2	2	1	1	2	2	2	1	2	1	1	1	1	0	2	2	2	2	0	1	2	0
M1891	2	66.7	0	0	1	2	2	2	1	1	0	0	1	1	1	2	1	1	1	0	2	1	0	1	1	1	2	2	2	1	1	2	2	2	1	2	1	1	1	1	0	2	2	2	2	0	1	2	0
M1892	2	66.8	0	0	1	2	2	2	1	1	0	0	1	1	1	2	1	1	1	0	2	1	0	1	1	1	2	2	2	1	1	2	2	2	1	2	1	1	1	1	0	2	2	2	2	0	1	2	0
M1893	2	66.9	0	0	1	2	2	2	1	1	0	0	1	1	1	2	1	1	1	0	2	1	0	1	1	1	2	2	2	1	1	2	2	2	1	2	1	1	1	1	0	2	2	2	2	0	1	2	0
M1894	2	67	0	0	1	2	2	2	1	1	0	0	1	1	1	2	1	1	1	0	2	1	0	1	1	1	2	2	2	1	1	2	2	2	1	2	1	1	1	1	0	2	2	2	2	0	1	2	0
M1895	2	67.3	0	0	1	2	2	2	1	1	0	0	1	1	1	2	1	1	1	0	2	1	0	1	1	1	2	2	2	1	1	2	2	2	1	2	1	1	1	1	0	2	2	2	2	1	1	2	0
M1896	2	67.4	0	0	1	2	2	2	1	1	0	0	1	1	1	2	1	1	1	0	2	1	0	1	1	1	2	2	2	1	1	2	2	2	1	2	1	1	1	1	0	2	2	2	2	1	1	2	0
M1897	2	67.5	0	0	1	2	2	2	1	1	0	0	1	1	1	2	1	1	1	0	2	1	0	1	1	1	2	2	2	1	1	2	2	2	1	2	1	1	1	1	0	2	2	2	2	1	1	2	0
M1898	2	67.5	0	0	1	2	2	2	1	1	0	0	1	1	1	2	1	1	1	0	2	1	0	1	1	1	2	2	2	1	1	2	2	2	1	2	1	1	1	1	0	2	2	2	2	1	1	2	0
M1899	2	67.5	0	0	1	2	2	2	1	1	0	0	1	1	1	2	1	1	1	0	2	1	0	1	1	1	2	2	2	1	1	2	2	2	1	2	1	1	1	1	0	2	2	2	2	1	1	2	0
M1900	2	67.8	0	0	1	2	2	2	1	1	0	0	1	1	1	2	1	1	1	0	2	1	0	1	1	1	2	2	2	1	1	2	2	2	1	2	1	1	1	1	0	2	2	2	2	1	1	2	0
M1901	2	67.9	0	0	1	2	2	2	1	1	0	0	1	1	1	2	1	1	1	0	2	1	0	1	1	1	2	2	2	1	1	2	2	2	1	2	1	1	1	1	0	2	2	2	2	1	1	2	0
M1902	2	68	0	0	1	2	2	2	1	1	0	0	1	1	1	2	1	1	1	0	2	1	0	1	1	1	2	2	2	1	1	2	2	2	1	2	1	1	1	1	0	2	2	2	2	1	1	2	0
M1903	2	68.1	0	0	1	2	2	2	1	1	0	0	1	1	1	2	1	1	1	0	2	1	0	1	1	1	2	2	2	1	1	2	2	2	1	2	1	1	1	1	0	2	2	2	2	1	1	2	0
M1904	2	68.1	0	0	1	2	2	2	1	1	0	0	1	1	1	2	1	1	1	0	2	1	0	1	1	1	2	2	2	1	1	2	2	2	1	2	1	1	1	1	0	2	2	2	2	1	1	2	0
M1905	2	68.3	0	0	1	2	2	2	1	1	0	0	1	1	1	2	1	1	1	0	2	1	0	1	1	1	2	2	2	1	1	2	2	2	1	2	1	1	1	1	0	2	2	2	2	1	1	2	0
M1906	2	68.7	0	0	1	2	2	2	1	1	0	0	1	1	1	2	1	1	1	0	2	1	0	1	1	1	2	2	2	1	1	2	2	2	1	2	1	0	1	1	0	2	2	2	2	1	1	2	0
M1907	2	68.8	0	0	1	2	2	2	1	1	0	0	1	1	1	2	1	1	1	0	2	1	0	1	1	1	2	2	2	1	1	2	2	2	1	2	1	0	1	1	0	2	2	2	2	1	1	2	0
M1908	2	68.8	0	0	1	2	2	2	1	1	0	0	1	1	1	2	1	1	1	0	2	1	0	1	1	1	2	2	2	1	1	2	2	2	1	2	1	0	1	1	0	2	2	2	2	1	1	2	0
M1909	2	68.9	0	0	1	2	2	2	1	1	0	0	1	1	1	2	1	1	1	0	2	1	0	1	1	1	2	2	2	1	1	2	2	2	1	2	1	0	1	1	0	2	2	2	2	1	1	2	0
M1910	2	68.9	0	0	1	2	2	2	1	1	0	0	1	1	1	2	1	1	1	0	2	1	0	1	1	1	2	2	2	1	1	2	2	2	1	2	1	0	1	1	0	2	2	2	2	1	1	2	0
M1911	2	68.9	0	0	1	2	2	2	1	1	0	0	1	1	1	2	1	1	1	0	2	1	0	1	1	1	2	2	2	1	1	2	2	2	1	2	1	0	1	1	0	2	2	2	2	1	1	2	0
M1912	2	69.2	0	0	1	2	2	2	1	1	0	0	1	1	1	2	2	1	1	0	2	1	0	1	1	1	2	2	2	1	1	2	2	2	1	2	1	0	1	1	0	2	2	1	2	1	1	2	0
M1913	2	69.2	0	0	1	2	2	2	1	1	0	0	1	1	1	2	2	1	1	0	2	1	0	1	1	1	2	2	2	1	1	2	2	2	1	2	1	0	1	1	0	2	2	1	2	1	1	2	0
M1914	2	69.5	0	0	1	2	2	2	1	1	0	0	1	1	1	2	2	1	1	0	2	1	0	1	1	1	2	2	2	1	1	2	2	2	1	2	1	0	1	1	0	2	2	1	2	1	1	2	0
M1915	2	69.6	0	0	1	2	2	2	1	1	0	0	1	1	1	2	2	1	1	0	2	1	0	1	1	1	2	2	2	1	1	2	2	2	1	2	1	0	1	1	0	2	2	1	2	1	1	2	0
M1916	2	69.8	0	0	1	2	2	2	1	1	0	0	1	1	1	2	2	1	1	0	2	1	0	1	1	1	2	2	2	1	1	2	2	2	1	2	1	0	1	1	0	2	2	1	2	1	1	2	0
M1917	2	69.9	0	0	1	2	2	2	1	1	0	0	1	1	1	2	2	1	1	0	2	1	0	1	1	1	2	2	2	1	1	2	2	2	1	2	1	0	1	1	0	2	2	1	2	1	1	2	0
M1918	2	69.9	0	0	1	2	2	2	1	1	0	0	1	1	1	2	2	1	1	0	2	1	0	1	1	1	2	2	2	1	1	2	2	2	1	2	1	0	1	1	0	2	2	1	2	1	1	2	0
M1919	2	70	0	0	1	2	2	2	1	1	0	0	1	1	1	2	2	1	1	0	2	1	0	1	1	1	2	2	2	1	1	2	2	2	1	2	1	0	1	1	0	2	2	1	2	1	1	2	0
M1920	2	70	0	0	1	2	2	2	1	1	0	0	1	1	1	2	2	1	1	0	2	1	0	1	1	1	2	2	2	1	1	2	2	2	1	2	1	0	1	1	0	2	2	1	2	1	1	2	0
M1921	2	70.4	0	0	1	2	2	2	1	1	0	0	1	1	1	2	2	1	1	0	2	1	0	1	1	1	2	2	2	1	1	2	2	2	1	2	1	0	1	1	0	2	2	1	2	1	1	2	0
M1922	2	70.4	0	0	1	2	2	2	1	1	0	0	1	1	1	2	2	1	1	0	2	1	0	1	1	1	2	2	2	1	1	2	2	2	1	2	1	0	1	1	0	2	2	1	2	1	1	2	0
M1923	2	70.5	0	0	1	2	2	2	1	1	0	0	1	1	1	2	2	1	1	0	2	1	0	1	1	1	2	2	2	1	1	2	2	2	1	2	1	0	1	1	0	2	2	1	2	1	2	2	0
M1924	2	70.5	0	0	1	2	2	2	1	1	0	0	1	1	1	2	2	1	1	0	2	1	0	1	1	1	2	2	2	1	1	2	2	2	1	2	1	0	1	1	0	2	2	1	2	1	2	2	0
M1925	2	70.5	0	0	1	2	2	2	1	1	0	0	1	1	1	2	2	1	1	0	2	1	0	1	1	1	2	2	2	1	1	2	2	2	1	2	1	0	1	1	0	2	2	1	2	1	2	2	0
M1926	2	70.7	0	0	1	2	2	2	1	1	0	0	1	1	1	2	2	1	1	0	2	1	0	1	1	1	2	2	2	1	1	2	2	2	1	2	1	0	1	1	0	2	2	1	2	1	2	2	0
M1927	2	70.7	0	0	1	2	2	2	1	1	0	0	1	1	1	2	2	1	1	0	2	1	0	1	1	1	2	2	2	1	1	2	2	2	1	2	1	0	1	1	0	2	2	1	2	1	2	2	0
M1928	2	71	0	0	1	2	2	2	1	1	0	0	1	1	1	2	2	1	1	0	2	1	0	1	1	1	2	2	2	1	1	2	2	2	1	2	1	0	1	1	0	2	2	1	2	1	2	2	0
M1929	2	71	0	0	1	2	2	2	1	1	0	0	1	1	1	2	2	1	1	0	2	1	0	1	1	1	2	2	2	1	1	2	2	2	1	2	1	0	1	1	0	2	2	1	2	1	2	2	0
M1930	2	71.2	0	0	1	2	2	2	1	1	0	0	1	1	1	2	2	1	1	0	2	1	0	1	1	1	2	2	2	1	1	2	2	2	1	2	1	0	1	1	0	2	2	1	2	1	2	2	0
M1931	2	71.3	0	0	1	2	2	2	1	1	0	0	1	1	1	2	2	1	1	0	2	1	0	1	1	1	2	2	2	1	1	2	2	2	1	2	1	0	1	1	0	2	2	1	2	1	2	2	0
M1932	2	71.4	0	0	1	2	2	2	1	1	0	0	1	1	1	2	2	1	1	0	2	1	0	1	1	1	2	2	2	1	1	2	2	2	1	2	1	0	1	1	0	2	2	1	2	1	2	2	0
M1933	2	71.4	0	0	1	2	2	2	1	1	0	0	1	1	1	2	2	1	1	0	2	1	0	1	1	1	2	2	2	1	1	2	2	2	1	2	1	0	1	1	0	2	2	1	2	1	2	2	0
M1934	2	71.4	0	0	1	2	2	2	1	1	0	0	1	1	1	2	2	1	1	0	2	1	0	1	1	1	2	2	2	1	1	2	2	2	1	2	1	0	1	1	0	2	2	1	2	1	2	2	0
M1935	2	71.5	0	0	1	2	2	2	1	1	0	0	1	1	1	2	2	1	1	0	2	1	0	1	1	1	2	2	2	1	1	2	2	2	1	2	1	0	1	1	0	2	2	1	2	1	2	2	0
M1936	2	71.7	0	0	1	2	2	2	1	1	0	0	1	1	1	2	2	1	1	0	2	1	0	1	1	1	2	2	2	1	1	2	2	2	1	2	1	0	1	1	0	2	2	1	2	1	2	2	0
M1937	2	71.8	0	0	1	2	2	2	1	1	0	0	1	1	1	2	2	1	1	0	2	1	0	1	1	1	2	2	2	1	1	2	2	2	1	2	1	0	1	1	0	2	2	1	2	1	2	2	0
M1938	2	71.9	0	0	1	2	2	2	1	1	0	0	1	1	1	2	2	1	1	0	2	1	0	1	1	1	2	2	2	1	1	2	2	2	1	2	1	0	1	1	0	2	2	1	2	1	2	2	0
M1939	2	71.9	0	0	1	2	2	2	1	1	0	0	1	1	1	2	2	1	1	0	2	1	0	1	1	1	2	2	2	1	1	2	2	2	1	2	1	0	1	1	0	2	2	1	2	1	2	2	0
M1940	2	72	0	0	1	2	2	2	1	1	0	0	1	1	1	2	2	1	1	0	2	1	0	1	1	1	2	2	2	1	1	2	2	2	1	2	1	0	1	1	0	2	2	1	2	1	2	2	0
M1941	2	72	0	0	1	2	2	2	1	1	0	0	1	1	1	2	2	1	1	0	2	1	0	1	1	1	2	2	2	1	1	2	2	2	1	2	1	0	1	1	0	2	2	1	2	1	2	2	0
M1942	2	72.1	0	0	1	2	2	2	1	1	0	0	1	1	1	2	2	1	1	0	2	1	0	1	1	1	2	2	2	1	1	2	2	2	1	2	1	0	1	1	0	2	2	1	2	1	2	2	0
M1943	2	72.2	0	0	1	2	2	2	1	1	0	0	1	1	1	2	2	1	1	0	2	1	0	1	1	1	2	2	2	1	1	2	2	2	1	2	1	0	1	1	0	2	2	1	2	1	2	2	0
M1944	2	72.3	0	0	1	2	2	2	1	1	0	0	1	1	1	2	2	1	1	0	2	1	0	1	1	1	2	2	2	1	1	2	2	2	1	2	1	0	1	1	0	2	2	1	2	1	2	2	0
M1945	2	72.3	0	0	1	2	2	2	1	1	0	0	1	1	1	2	2	1	1	0	2	1	0	1	1	1	2	2	2	1	1	2	2	2	1	2	1	0	1	1	0	2	2	1	2	1	2	2	0
M1946	2	72.3	0	0	1	2	2	2	1	1	0	0	1	1	1	2	2	1	1	0	2	1	0	1	1	1	2	2	2	1	1	2	2	2	1	2	1	0	1	1	0	2	2	1	2	1	2	2	0
M1947	2	72.7	0	0	1	2	2	2	1	1	0	0	1	1	1	2	2	1	1	0	2	1	0	1	1	1	2	2	2	1	1	2	2	2	1	2	1	0	1	1	0	2	2	1	2	1	2	2	0
M1948	2	72.7	0	0	1	2	2	2	1	1	0	0	1	1	1	2	2	1	1	0	2	1	0	1	1	1	2	2	2	1	1	2	2	2	1	2	1	0	1	1	0	2	2	1	2	1	2	2	0
M1949	2	73	0	0	1	2	2	2	1	1	0	0	1	1	1	2	2	1	1	0	2	1	0	1	1	1	2	2	2	1	1	2	2	2	1	2	1	0	1	1	0	2	2	1	2	1	2	2	0
M1950	2	73.2	0	0	1	2	2	2	1	1	0	0	1	1	1	2	2	1	1	0	2	1	0	1	1	1	2	2	2	1	1	2	2	2	1	2	1	0	1	1	0	2	2	1	2	1	2	2	0
M1951	2	73.2	0	0	1	2	2	2	1	1	0	0	1	1	1	2	2	1	1	0	2	1	0	1	1	1	2	2	2	1	1	2	2	2	1	2	1	0	1	1	0	2	2	1	2	1	2	2	0
M1952	2	73.3	0	0	1	2	2	2	1	1	0	0	1	1	1	2	2	1	1	0	2	1	0	1	1	1	2	2	2	1	1	2	2	2	1	2	1	0	1	1	0	2	2	1	2	1	2	2	0
M1953	2	73.5	0	0	1	2	2	2	1	1	0	0	1	1	1	2	2	1	1	0	2	1	0	1	1	1	2	2	2	1	1	2	2	2	1	2	1	0	1	1	0	2	2	1	2	1	2	2	0
M1954	2	73.6	0	0	1	2	2	2	1	1	0	0	1	1	1	2	2	1	1	0	2	1	0	1	1	1	2	2	2	1	1	2	2	2	1	2	1	0	1	1	0	2	2	1	2	1	2	2	0
M1955	2	73.6	0	0	1	2	2	2	1	1	0	0	1	1	1	2	2	1	1	0	2	1	0	1	1	1	2	2	2	1	1	2	2	2	1	2	1	0	1	1	0	2	2	1	2	1	2	2	0
M1956	2	73.7	0	0	1	2	2	2	1	1	0	0	1	1	1	2	2	1	1	0	2	1	0	1	1	1	2	2	2	1	1	2	2	2	1	2	1	0	1	1	0	2	2	1	2	1	2	2	0
M1957	2	73.8	0	0	1	2	2	2	1	1	0	0	1	1	1	2	2	1	1	0	2	1	0	1	1	1	2	2	2	1	1	2	2	2	1	2	1	0	1	1	0	2	2	1	2	1	2	2	0
M1958	2	73.9	0	0	1	2	2	2	1	1	0	0	1	1	1	2	2	1	1	0	2	1	0	1	1	1	2	2	2	1	1	2	2	2	1	2	1	0	1	1	0	2	2	1	2	1	2	2	0
M1959	2	73.9	0	0	1	2	2	2	1	1	0	0	1	1	1	2	2	1	1	0	2	1	0	1	1	1	2	2	2	1	1	2	2	2	1	2	1	0	1	1	0	2	2	1	2	1	2	2	0
M1960	2	74	0	0	1	2	2	2	1	1	0	0	1	1	1	2	2	1	1	0	2	1	0	1	1	1	2	2	2	1	1	2	2	2	1	2	1	0	1	1	0	2	2	1	2	1	2	2	0
M1961	2	74.1	0	0	1	2	2	2	1	1	0	0	1	1	1	2	2	1	1	0	2	1	0	1	1	1	2	2	2	1	1	2	2	2	1	2	1	0	1	1	0	2	2	1	2	1	2	2	0
M1962	2	74.2	0	0	1	2	2	2	1	1	0	0	1	1	1	2	2	1	1	0	2	1	0	1	1	1	2	2	2	1	1	2	2	2	1	2	1	0	1	1	0	2	2	1	2	1	2	2	0
M1963	2	74.4	0	0	1	2	2	2	1	1	0	0	1	1	1	2	2	1	1	0	2	1	0	1	1	1	2	2	2	1	1	2	2	2	1	2	1	0	1	1	0	2	2	1	2	1	2	2	0
M1964	2	74.4	0	0	1	2	2	2	1	1	0	0	1	1	1	2	2	1	1	0	2	1	0	1	1	1	2	2	2	1	1	2	2	2	1	2	1	0	1	1	0	2	2	1	2	1	2	2	0
M1965	2	74.5	0	0	1	2	2	2	1	1	0	0	1	1	1	2	2	1	1	0	2	1	0	1	1	1	2	2	2	1	1	2	2	2	1	2	1	0	1	1	0	2	2	1	2	1	2	2	0
M1966	2	74.5	0	0	1	2	2	2	1	1	0	0	1	1	1	2	2	1	1	0	2	1	0	1	1	1	2	2	2	1	1	2	2	2	1	2	1	0	1	1	0	2	2	1	2	1	2	2	0
M1967	2	74.5	0	0	1	2	2	2	1	1	0	0	1	1	1	2	2	1	1	0	2	1	0	1	1	1	2	2	2	1	1	2	2	2	1	2	1	0	1	1	0	2	2	1	2	1	2	2	0
M1968	2	74.6	0	0	1	2	2	2	1	1	0	0	1	1	1	2	2	1	1	0	2	1	0	1	1	1	2	2	2	1	1	2	2	2	1	2	1	0	1	1	0	2	2	1	2	1	2	2	0
M1969	2	74.7	0	0	1	2	2	2	1	1	0	0	1	1	1	2	2	1	1	0	2	1	0	1	1	1	2	2	2	1	1	2	2	2	1	2	1	0	1	1	0	2	2	1	2	1	2	2	0
M1970	2	74.8	0	0	1	2	2	2	1	1	0	0	1	1	1	2	2	1	1	0	2	1	0	1	1	1	2	2	2	1	1	2	2	2	1	2	1	0	1	1	0	2	2	1	2	1	2	2	0
M1971	2	74.8	0	0	1	2	2	2	1	1	0	0	1	1	1	2	2	1	1	0	2	1	0	1	1	1	2	2	2	1	1	2	2	2	1	2	1	0	1	1	0	2	2	1	2	1	2	2	0
M1972	2	74.9	0	0	1	2	2	2	1	1	0	0	1	1	1	2	2	1	1	0	2	1	0	1	1	1	2	2	2	1	1	2	2	2	1	2	1	0	1	1	0	2	2	1	2	1	2	2	0
M1973	2	75	0	0	1	2	2	2	1	1	0	0	1	1	1	2	2	1	1	0	2	1	0	1	1	1	2	2	2	1	1	2	2	2	1	2	1	0	1	1	0	2	2	1	2	1	2	2	0
M1974	2	75.1	0	0	1	2	2	2	1	1	0	0	1	1	1	2	2	1	1	0	2	1	0	1	1	1	2	2	2	1	1	2	2	2	1	2	1	0	1	1	0	2	2	1	2	1	2	2	0
M1975	2	75.2	0	0	1	2	2	2	1	1	0	0	1	1	1	2	2	1	1	0	2	1	0	1	1	1	2	2	2	1	1	2	2	2	1	2	1	0	1	1	0	2	2	1	2	1	2	2	0
M1976	2	75.3	0	0	1	2	2	2	1	1	0	0	1	1	1	2	2	1	1	0	2	1	0	1	1	1	2	2	2	1	1	2	2	2	1	2	1	0	1	1	0	2	2	1	2	1	2	2	0
M1977	2	75.3	0	0	1	2	2	2	1	1	0	0	1	1	1	2	2	1	1	0	2	1	0	1	1	1	2	2	2	1	1	2	2	2	1	2	1	0	1	1	0	2	2	1	2	1	2	2	0
M1978	2	75.3	0	0	1	2	2	2	1	1	0	0	1	1	1	2	2	1	1	0	2	1	0	1	1	1	2	2	2	1	1	2	2	2	1	2	1	0	1	1	0	2	2	1	2	1	2	2	0
M1979	2	75.4	0	0	1	2	2	2	2	1	0	0	1	1	1	2	2	1	1	0	2	1	0	1	1	1	2	2	2	1	1	2	2	2	1	2	1	0	1	1	0	2	2	1	2	1	2	2	0
M1980	2	75.4	0	0	1	2	2	2	2	1	0	0	1	1	1	2	2	1	1	0	2	1	0	1	1	1	2	2	2	1	1	2	2	2	1	2	1	0	1	1	0	2	2	1	2	1	2	2	0
M1981	2	75.5	0	0	1	2	2	2	2	1	0	0	1	1	1	2	2	1	1	0	2	1	0	1	1	1	2	2	2	1	1	2	2	2	1	2	1	0	1	1	0	2	2	1	2	1	2	2	0
M1982	2	75.9	0	0	1	2	2	2	2	1	0	0	1	1	1	2	2	1	1	0	2	1	0	1	1	1	2	2	2	1	1	2	2	2	1	2	1	0	1	1	0	2	2	1	2	1	2	2	0
M1983	2	75.9	0	0	1	2	2	2	2	1	0	0	1	1	1	2	2	1	1	0	2	1	0	1	1	1	2	2	2	1	1	2	2	2	1	2	1	0	1	1	0	2	2	1	2	1	2	2	0
M1984	2	76	0	0	1	2	2	2	2	1	0	0	1	1	1	2	2	1	1	0	2	1	0	1	1	1	2	2	2	1	1	2	2	2	1	2	1	0	1	1	0	2	2	1	2	1	2	2	0
M1985	2	76.2	0	0	1	2	2	2	2	1	0	0	1	1	1	2	2	1	1	0	2	1	0	1	1	1	2	2	2	1	1	2	2	2	1	2	1	0	1	1	0	1	2	1	2	1	2	2	0
M1986	2	76.2	0	0	1	2	2	2	2	1	0	0	1	1	1	2	2	1	1	0	2	1	0	1	1	1	2	2	2	1	1	2	2	2	1	2	1	0	1	1	0	1	2	1	2	1	2	2	0
M1987	2	76.2	0	0	1	2	2	2	2	1	0	0	1	1	1	2	2	1	1	0	2	1	0	1	1	1	2	2	2	1	1	2	2	2	1	2	1	0	1	1	0	1	2	1	2	1	2	2	0
M1988	2	76.4	0	0	1	2	2	2	2	1	0	0	1	1	1	2	2	1	1	0	2	1	0	1	1	1	2	2	2	1	1	2	2	2	1	2	1	0	1	1	0	1	2	1	2	1	2	2	0
M1989	2	76.6	0	0	1	2	2	2	2	1	0	0	1	1	1	2	2	1	2	0	2	1	0	1	1	1	2	2	2	1	1	2	2	2	1	2	1	0	1	1	0	1	2	1	2	1	2	2	0
M1990	2	76.7	0	0	1	2	2	2	2	1	0	0	1	1	1	2	2	1	2	0	2	1	0	1	1	1	2	2	2	1	1	2	2	2	1	2	1	0	1	1	0	1	2	1	2	1	2	2	0
M1991	2	77.3	0	0	1	2	2	2	2	1	0	0	1	1	1	2	2	1	2	0	2	1	0	1	1	1	2	2	2	1	1	2	2	2	1	2	1	0	1	1	0	1	1	1	2	1	2	2	0
M1992	2	77.5	0	0	1	2	2	2	2	1	0	0	1	1	1	2	2	1	2	0	2	1	0	1	1	1	2	2	2	1	1	2	2	2	1	2	1	0	1	1	0	1	1	1	2	1	2	2	0
M1993	2	77.8	0	0	1	2	2	2	2	1	0	0	1	1	1	2	2	1	2	0	2	1	0	1	1	1	2	2	2	1	1	2	2	2	1	2	1	0	1	1	0	1	1	2	2	1	2	2	0
M1994	2	77.8	0	0	1	2	2	2	2	1	0	0	1	1	1	2	2	1	2	0	2	1	0	1	1	1	2	2	2	1	1	2	2	2	1	2	1	0	1	1	0	1	1	2	2	1	2	2	0
M1995	2	77.8	0	0	1	2	2	2	2	1	0	0	1	1	1	2	2	1	2	0	2	1	0	1	1	1	2	2	2	1	1	2	2	2	1	2	1	0	1	1	0	1	1	2	2	1	2	2	0
M1996	2	77.9	0	0	1	2	2	2	2	1	0	0	1	1	1	2	2	1	2	0	2	1	0	1	1	1	2	2	2	1	1	2	2	2	1	2	1	0	1	1	0	1	1	2	2	1	2	2	0
M1997	2	78	0	0	1	2	2	2	2	1	0	0	1	1	1	2	2	1	2	0	2	1	0	1	1	1	2	2	2	1	1	2	2	2	1	2	1	0	1	1	0	1	1	2	2	1	2	2	0
M1998	2	78.2	0	0	1	2	2	2	2	1	0	0	1	1	1	2	2	1	2	0	2	1	0	1	1	1	2	2	2	1	1	2	2	2	1	2	1	0	1	1	0	1	1	2	2	1	2	2	0
M1999	2	78.2	0	0	1	2	2	2	2	1	0	0	1	1	1	2	2	1	2	0	2	1	0	1	1	1	2	2	2	1	1	2	2	2	1	2	1	0	1	1	0	1	1	2	2	1	2	2	0
[truncated: 10,151 more rows]
[truncated: 253 more columns]
