# Supplementary material for: Functional models in genome-wide selection
Source: PLoS One. 2019 Oct 23;14(10):e0222699. doi: 10.1371/journal.pone.0222699 (PMC6808424; doi:10.1371/journal.pone.0222699)
Supplement: S1 File — (ZIP) [file pone.0222699.s002.zip]

Archive with 37 entries (31 files):
- BFBM/
- BFBM/data/
- BFBM/data/effects.rda
- BFBM/data/GBV.rda
- BFBM/data/markers.rda
- BFBM/data/phenotype.rda
- BFBM/DESCRIPTION
- BFBM/help/
- BFBM/help/aliases.rds
- BFBM/help/AnIndex
- BFBM/help/BFBM.rdb
- BFBM/help/BFBM.rdx
- BFBM/help/paths.rds
- BFBM/html/
- BFBM/html/00Index.html
- BFBM/html/bayesbinmod.html
- BFBM/html/bayes_binmod_effects.html
- BFBM/html/bayes_binmod_GBV.html
- BFBM/html/bayes_binmod_markers.html
- BFBM/html/bayes_binmod_phenotype.html
- BFBM/html/BFBM-package.html
- BFBM/html/R.css
- BFBM/INDEX
- BFBM/MD5
- BFBM/Meta/
- BFBM/Meta/data.rds
- BFBM/Meta/features.rds
- BFBM/Meta/hsearch.rds
- BFBM/Meta/links.rds
- BFBM/Meta/nsInfo.rds
- BFBM/Meta/package.rds
- BFBM/Meta/Rd.rds
- BFBM/NAMESPACE
- BFBM/R/
- BFBM/R/BFBM
- BFBM/R/BFBM.rdb
- BFBM/R/BFBM.rdx
