# Supplementary material for: Functional models in genome-wide selection
Source: PLoS One. 2019 Oct 23;14(10):e0222699. doi: 10.1371/journal.pone.0222699 (PMC6808424; doi:10.1371/journal.pone.0222699)
Supplement: S1 File — (ZIP) [file pone.0222699.s002.zip › BFBM/DESCRIPTION]

Package: BFBM
Type: Package
Title: Bayesian Functional Bin Model
Version: 1.0
Date: 2019-01-01
Author: Ernandes Guedes Moura, Andrezza Kellen Alves Pamplonae and Marcio Balestre
Maintainer: Ernandes Guedes Moura <ernandes.moura@ifma.edu.br>
Description: Package for genomic selection using bayesian functional bin model.
Depends: R (>= 3.1)
License: GPL-2
Note: Departamento de Estat<ed>stica, Universidade Federal de Lavras
        (UFLA).
Built: R 3.4.3; ; 2019-01-23 16:29:02 UTC; windows
