# Supplementary material for: Functional models in genome-wide selection
Source: PLoS One. 2019 Oct 23;14(10):e0222699. doi: 10.1371/journal.pone.0222699 (PMC6808424; doi:10.1371/journal.pone.0222699)
Supplement: S1 File — (ZIP) [file pone.0222699.s002.zip › BFBM/help/AnIndex]

BFBM-package	BFBM-package
bayesbinmod	bayesbinmod
BFBM	BFBM-package
effect	bayes_binmod_effects
GBV	bayes_binmod_GBV
markers	bayes_binmod_markers
phenotype	bayes_binmod_phenotype
