# Supplementary material for: Functional models in genome-wide selection
Source: PLoS One. 2019 Oct 23;14(10):e0222699. doi: 10.1371/journal.pone.0222699 (PMC6808424; doi:10.1371/journal.pone.0222699)
Supplement: S1 File — (ZIP) [file pone.0222699.s002.zip › BFBM/INDEX]

BFBM-package            Bayesian Functional Bin Model - BFBM
GBV                     *GBV*
bayesbinmod             Function bayesbinmod
effect                  *effects*
markers                 *markers*
phenotype               *phenotype*
