# Supplementary material for: Functional models in genome-wide selection
Source: PLoS One. 2019 Oct 23;14(10):e0222699. doi: 10.1371/journal.pone.0222699 (PMC6808424; doi:10.1371/journal.pone.0222699)
Supplement: S1 File — (ZIP) [file pone.0222699.s002.zip › BFBM/MD5]

a1f8982f488c63d3df77bf5768efe565 *DESCRIPTION
3097f879b1af70ec6bb795fb4aa5097c *INDEX
df3967f6f9c91f7a1decfd28986e9c35 *Meta/Rd.rds
ad38c5415c512f7031b82c5245f4caa8 *Meta/data.rds
7f532e677b399de99b8ca9453103405a *Meta/features.rds
b5eb6754228445e646aada19bfd9ddac *Meta/hsearch.rds
f9e446ba06dd05e02e8584eb018caebb *Meta/links.rds
2fe77584b556c7f2ce4bd848cd8644c8 *Meta/nsInfo.rds
bae077ef59e3c8cc90b4134c70beeb8b *Meta/package.rds
ab1f4815635d6f46c23a515b720c7f20 *NAMESPACE
ebf0fc819595d631b8bf280c4b049940 *R/BFBM
cbe517b3264b34915ad91c50ab6b155f *R/BFBM.rdb
53b0e6b73f7a51416ef44eb2699b11ff *R/BFBM.rdx
0d63ca93445a437f2193e95967bcaccb *data/GBV.rda
fec5defea6417308223af378891d8414 *data/effects.rda
9235d59233989c332d1eea2edbd7ba72 *data/markers.rda
954d4d872d8f7826f99842109bca845a *data/phenotype.rda
880755a4ca5c65430b5ee80b2a883677 *help/AnIndex
d48e51f49a09e41f3ba739e45f9aedec *help/BFBM.rdb
5e4ffd91f58248e977bc1746c5fd4c6e *help/BFBM.rdx
daa0d8cafd2e3d0d86e5e2877228fb32 *help/aliases.rds
2bcb59c53cb5874e249b33e811d7754a *help/paths.rds
cce4aa0d24add2035760e6910a9fd27e *html/00Index.html
b988fd4b8a690d4e78733c0f00d0837f *html/BFBM-package.html
b6763e6916890c631fdc3f2643803b1a *html/R.css
2533431a46e99a96f385a2b493c6c5ae *html/bayes_binmod_GBV.html
b6ecd53d3080c9df8c065e01c82bad72 *html/bayes_binmod_effects.html
097e465f312c52c15fae90091826eaa8 *html/bayes_binmod_markers.html
fec3dad58a47dfc96b351262caddaf58 *html/bayes_binmod_phenotype.html
2c60f26ea296b172397b342cbc1fe7c9 *html/bayesbinmod.html
