# Supplementary material for: Functional models in genome-wide selection
Source: PLoS One. 2019 Oct 23;14(10):e0222699. doi: 10.1371/journal.pone.0222699 (PMC6808424; doi:10.1371/journal.pone.0222699)
Supplement: S1 File — (ZIP) [file pone.0222699.s002.zip › BFBM/NAMESPACE]

importFrom("stats", "rchisq", "rnorm", "runif", "var")
export(bayesbinmod)
